# Supplementary material for: Exploring the use of mobile health among patients with cardiometabolic and respiratory chronic diseases in primary care nursing: a cross-sectional study
Source: PeerJ. 2025 Oct 2;13:e20130. doi: 10.7717/peerj.20130 (PMC12497400; doi:10.7717/peerj.20130)
Supplement: Supplemental Information 1 — Legend: Sociodemographic and clinical data: (D) Health Center (1: CALP; 2: BENISSA; 3: TEULADA; 4: ORBA; 5: XABIA; 6: GATA; 7: PEDREGUER; 8: ONDARA; 9: EL VERGEL; 10: DENIA; 11: PEGO). (E) Sex (1: Male / 2: Female). (F) Year of birth. (G) Number of medications. (H) Education level (1: No formal education; 2: Primary education; 3: Secondary or higher education). (I) Weight (kg). (J) Height (m). (K) BMI. (L) Systolic blood pressure (mmHg). (M) Diastolic blood pressure (mmHg). (O) Type 2 Diabetes Mellitus (1: Yes / 2: No). (P) Hypertension (1: Yes / 2: No). (Q) COPD (1: Yes / 2: No). (S) Obesity (1: Yes / 2: No). (T) Number of in-person consultations. (U) Number of telephone consultations. (V) Enrollment in a chronic care program (1: No; 2: Heart Failure; 3: Complex Chronic Patient; 4: Palliative Care). (W) Chronicity level (0: G0; 1: G1; 2: G2; 3: G3). Technological variables: (Y) Self-perceived health status (1: Very good; 2: Good; 3: Fair; 4: Poor; 5: Very poor). (Z) Duration of mobile phone use (1: I do not use a mobile phone; 2: More than 5 years; 3: More than 10 years; 4: More than 15 years; 5: More than 20 years). (AA) Self-perceived skill in using mobile apps (1: Yes; 2: No; 3: Fair). (AB) Daily use of mobile apps (1: Yes—messaging, social media, internet; 2: Yes—only messaging; 3: No, I do not use apps). (AC) Use of mobile apps or devices related to health (1: Yes; 2: No). (AD) If yes, specify which ones. (AE) Start of health app use (1: Before the COVID-19 pandemic; 2: Due to the COVID-19 pandemic). (AF–AM) Specific app uses: COVID-19 monitoring, physical activity tracking, blood pressure monitoring, diabetes control, weight control, nutrition tracking, medication management, and appointment scheduling (1: Yes; 2: No for each item). (AN) Use of COVID-19 specific app (1: Yes; 2: No). (AO–AR) Use of app for exposure/contact tracing, telemonitoring of vital signs, health information search, and administrative procedures (1: Yes; 2: No for each item). (AS) Willin [file peerj-13-20130-s001.csv]

BASE DE DATOS: Utilización mHealth en pacientes crónicos AP	Nº FORMULARIO	INICIAL + SIP	CS_ 1. CALP 2. BENISSA 3. TEULADA 4. ORBA 5. XABIA 6. GATA 7. PEDREGUER 8. ONDARA 9. EL VERGEL 10. DENIA 11. PEGO	SEXO (1.H / 2.M)	AÑO NACIMIENTO	N MEDICAMENTOS	ESTUDIOS	PESO KG	ALTURA M	IMC	TAS	TAD	GLUCEMIA	DX DM (1.SÍ / 2.NO)	DX HTA	DX EPOC	DX DISLIPEMIA	DX OBESIDAD	N CONSUL. PRESENCIALES	N CONSULT. TELEFÓNICAS	PROGRAMA ESPECÍFICO CRÓNICOS	NIVEL DE CRONICIDAD		1/ ¿CÓMO VALORA SU ESTADO DE SALUD?	2/ ¿CUÁNTO TIEMPO LLEVA UTILIZANDO MÓVIL?	3/ ¿SE CONSIDERA HÁBIL?	4/ ¿UTILIZA APPS?	5/ ¿UTILIZA APPS DE SALUD?	5,1/ SI: ¿CUÁL HA UTILIZADO?	5,2/ ¿CUÁNDO EMPEZÓ A UTILZIARLAS?	5,3 COVID (1. SÍ / 2. NO)	5,3 ACTIVIDAD FÍSICA	5,3 TA	5,3 DM	5,3 PESO	5,3 ALIMENTACIÓN	5,3 PASTILLERO ELECTRÓNICO	5,3 CITAS - GESTIÓN	6/ UTILIZACIÓN APP COVID	6,1 RASTREO	6,1 SIGNOS VITALES	6,1 INFORMACIÓN	6,1 GESTIÓN ADMINISTRATIVA	7/ ¿UTILIZARÍA UNA APP PARA SEGUIMIENTO AP?	7,1/ NO UTILIZARÍA APP	7,2 SÍ: URGENCIAS	7,2 Sí: SEGUIMIENTO AP	7,2 SÍ: MEDICACIÓN	7,2 SÍ: CITAS
	1	PBG305	2	2	1960	3	2	69	1,5	30,66666667	136	82	102	2	1	2	1	1	2	0	1	0		2	4	1	1	1	GVA SALUD	1	2	2	2	2	2	2	1	1	2					1		2	1	2	2
	2	MFCR829	2	2	1968	10	2	66	1,47	30,54282938	111	82		2	1	2	1	1	2	0	1	3		4	5	2	1	1	GVA SALUD	1	2	2	2	2	2	2	1	1	2					1		2	1	1	1
	3	JCI390	2	1	1952	6	2	103	1,65	37,8328742	136	75	135	1	1	2	1	1	0	2	1	3		2	5	2	3												2					2	1
	4	FRC475	2	1	1943	10	1	67	1,59	26,50211621	140	75	164	1	2	2	2	2	4	0	1	2		3	5	2	3												2					2	1
	5	JAB107	2	1	1952	3	2	97	1,7	33,56401384	132	85	94	1	1	2	1	1	2	2	1	2		3	5	2	1	2											2					2	1
	6	PRIB347	2	1	1971	4	1	103	1,89	28,8345791	149	101	109	1	1	2	1	2	2	1	1	2		4	5	2	2	1	GVA SALUD	1	2	2	2	2	2	2	2	1	2					1		2	1	2	1
	7	JBM982	2	2	1945	7	1	60	1,62	22,86236854	155	96	154	1	1	2	1	2	2	0	1	2		3	3	1	2	2											2					2	1
	8	MCD982	2	2	1940	8	2	90	1,58	36,05191476	145	88	115	1	1	2	1	2	3	0	1	3		2	2	2	3																	2	1
	9	MAN300	2	1	1959	3	2	99	1,71	33,85657125	139	88	148	1	1	2	1	1	2	0	1	1		2	5	3	1	1	MOSTRADOR VIRTUAL/GVA SALUD	2	2	2	2	2	2	2	2	1	2					1		2	1	2	2
	10	CIA966	2	2	1971	2	2	68	1,51	29,82325337	132	86	96	1	1	2	1	2	2	0	1	1		2	2	2	1	2											2					2	1
	11	JFF847	2	2	1949	6	2	52	1,55	21,64412071	119	58		2	1	2	1	2	2	0	1	2		3	5	1	1	1	GVA SALUD	1	2	2	2	2	2	2	2	1	1	1	2	2	2	1		2	2	2	1
	12	MPC001	8	2	1954	5	2	90	1,67	32,27078777	130	70	144	1	1	2	1	2	2	3	1	2		3	5	3	1	2											2					1	3	2	1	2	2
	13	ALE460	8	2	1965	8	1	79	1,6	30,859375	136	88	148	1	2	2	2	2	2	3	1	3		4	3	1	2	2											2					1		2	2	1	1
	14	MCSC842	8	2	1967	5	1	69	1,68	24,44727891	132	86	108	2	1	2	1	2	0	0	1	1		1	4	1	1	1	GVA SALUD	2	2	2	2	2	2	2	2	1	2					1		2	1	1	1
	15	JLM653	8	2	1942	11	2	81	1,62	30,86419753	140	85	116	1	1	2	2	1	2	4	2	2		3	4	1	2	2											2					1		2	2	1	1
	16	JVBE987	8	1	1967	6	2	86	1,76	27,76342975	120	80	160	1	2	2	2	2	0	1	1	1		2	5	3	2	1	LIBRELINK	2	2	2	2	1	2	2	2	2	2					1		2	1	2	2
	17	AFG678	8	2	1947	7	1	92	1,41	46,27533826	140	85	86	2	2	2	1	2	1	3	1	1		3	3	1	1	2											2					2	2
	18	JPJ711	8	1	1943	3	1	70	1,56	28,76397107	142	76	91	2	1	2	2	2	2	3	1	1		2	1	2	3												2					2
	19	RMV258	8	2	1932	11	1	60	1,48	27,39225712	146	82	96	2	1	2	1	2	1	3	1	2		2	1	2	3												2					2
	20	RBF379	8	1	1952	4	3			#¡DIV/0!	135	75	99	2	1	2	1	2	2	3	1	1		2	3	1	1	1	GVA SALUD	2	1	2	2	2	2	2	2	2	1	2	2	2	1	1		2	1	1	1
	21	VMD238	8	2	1952	7	1	58	1,55	24,14151925	135	70	110	2	1	2	2	2	1	2	1	1		3	4	3	1	2											2					1		2	2	2	1
	22	RRM008	8	2	1943	9	1	63	1,52	27,26800554	142	81	113	1	1	2	2	2	1	2	1	2		1	5	2	3												2					2
	23	VGR034	8	2	1939	16	1	72	1,52	31,1634349	131	63	103	2	1	2	2	2	1	1	1	2		5	1	2	3																	2	1
	24	GG651	8	1	1945	7	2	95	1,76	30,66890496	150	70	100	2	2	2	1	2	4	3	1	2		2	5	2	3																	2	1
	25	STN652	8	2	1949	4	2	62	1,61	23,91883029	130	70	90	2	2	2	1	2	2	2	1	1		3	5	3	1	2											2					2	1
	26	AA386	8	1		5	1	72	1,61	27,77670615	120	70	120	2	1	2	2	2	3	3	1	1		1	5	1	1	2											1	2	2	1	2	2	1
	27	JNI621	8	1	1945	13	2	64	1,77	20,42835711	130	60	172	2	1	2	2	2	2	3	1	2		3	5	2	3																	2	3
	28	JIC829	2	2	1949	4	2	67	1,66	24,31412397	130	75		2	1	2	2	2	2	2	1	0		2	4	1	1	2											2					1		2	2	2	1
	29	SR665	2	1	1960	14	2	50	1,55	20,81165453	140	80		2	1	2	2	2	2	1	1	2		2	3	2	2	2											2					2	1
	30	STR166	2	1	1961	2	3	53	1,71	18,12523512	134	74	174	1	2	2	2	2	3	0	1	1		2	4	3	1	2											1	2	2	2	1	1		2	2	1	1
	31	JAM748	2	1	1951	5	3	87	1,69	30,46111831	142	75	124	1	1	2	1	2	2	0	1	2		2	5	1	1	1	GVA SALUD, MOSTRADOR VIRTUAL	1	2	2	2	2	2	2	2	1	2					2	1
	32	COO750	2	2	1956	7	3	62	1,58	24,8357635	148	82	141	1	1	2	1	2	2	0	1	2		2	5	3	1	2											2					2	1
	33	JNF952	2	1	1933	3	3	71	1,63	26,72287252	132	76		2	1	2	2	2	2	0	1	2		3	2	2	3																	2	1
	34	JPC787	2	1	1941	4	1	83	1,69	29,06060712	132	70		2	1	2	1	1	2	1	1	1		2	5	2	3																	2	1
	35	GL848	2	2	1952	10	3	59	1,69	20,65754	139	88	110	1	1	2	2	2	3	2	1	2		2	4	1	1	1	DEPORTIVA / NUTRICIÓN	1	2	1	2	2	2	1	2	1	2					1		2	1	2	1
	36	CMS217	2	2	1938	12	1	49	1,48	22,37034332	134	81		2	1	2	2	2	4	2	1	2		3	3	2	3																	2	1
	37	JB216	2	2	1936	6	1	65	1,63	24,4646016	136	68		1	1	2	1	2	4	5	1	3		4	3	2	3																	2	1
	38	BPD979	2	2	1958	6	2	74	1,65	27,18089991	169	95	122	1	1	2	1	2	0	1	1	1		2	5	1	1	1	FREESTYLE	1	2	2	2	1	2	2	2	2	1	2	2	1	1	2	1
	39	MEAP022	2	2	1976	5	3	82	1,68	29,05328798	120	69	180	1	2	2	1	2	0	0	1	1		2	5	1	1	1	FREESTYLE, GVA SALUD	1	2	2	2	1	2	2	2	2	2					1		2	1	1	1
	40	SUM427	2	1	1992	2	3	42	1,51	18,42024473	123	78	178	1	2	2	2	2	0	0	1	1		1	4	1	1	1	FREESTYLE	2	2	2	2	1	2	2	2	2	2					1		2	1	1	1
	41	JCT118	2	1	1969	3	2	59	1,77	18,83239171	124	88	245	1	2	2	2	2	0	0	1	0		3	5	2	1	1	FREESTYLE	1	2	2	2	1	2	2	2	2	2					1		1	1	1	1
	42	LMA682	2	2	1982	7	3	56	1,74	18,49649888	135	86	105	1	2	2	2	2	0	0	1	1		1	5	1	1	1	FREESTYLE	1	1	1	2	1	1	1	1	1	1	2	2	1	1	1		1	1	1	1
	43	ARN459	2	1	1959	6	3	90	1,8	27,77777778	144	82	135	1	2	2	2	2	0	0	1	0		1	5	1	1	1	FREESTYLE	1	2	2	2	1	2	2	2	2	1	2	2	1	2	1		1	1	1	1
	44	JMRR037	2	1	1960	10	3	79	1,65	29,0174472	127	74	148	1	2	2	2	2	2	0	1	2		2	5	1	1	1	FREESTYLE, GVASALUD, MOSTRADOR VIRTUAL	1	2	2	2	1	2	2	1	1	2					1		2	1	1	1
	45	RPG786	2	1	1937		3	70	1,57	28,398718	115	66	148	2	1	2	1	2	1	5	1	3		3	4	2	3																	2	1
	46	SSC076	2	1	1935	6	2	74	1,73	24,72518293	139	72	110	1	1	2	2	2	3	2	1	3		2	4	3	1	2											2					2	1
	47	MAP640	2	2	1960	5	2	81	1,58	32,44672328	95	62		1	1	2	2	2	3	0	1	1		2	4	2	2	2											2					1		2	1	2	2
	48	PCR621	2	1	1949	3	2	81	1,76	26,14927686	133	73	135	1	2	2	2	2	2	0	1	2		3	4	3	1	1	GVA SALUD	2	2	2	2	2	2	2	2	1	2					1		2	1	2	2
	49	MFC325	2	2	1940	4	2	59	1,68	20,90419501	132	82		2	1	2	2	2	2	0	1	2		3	4	2	3																	2	1
	50	MTGC011	3	2	1960	1	2	82	1,73	27,39817568	125	82		2	1	2	2	2	0	0	1	1		2	4	3	1	2											2					2	1
	51	JB313	2	1	1942	4	2	78	1,65	28,65013774	132	82	175	1	2	2	2	2	3	1	1	2		2	3	1	2	1	GVA SALUD	2	2	2	2	2	2	2	2	1	2					2	3
	52	AMCB315	2	2	1947	12	1	77	1,65	28,28282828	135	82	160	1	1	2	2	2	3	1	1	3		2	1	2	3																	2	1
	53	TMJ460	2	2	1960	12	1	56	1,6	21,875	130	85	137	1	2	2	2	2	2	1	1	3		2	3	2	3																	2	3
	54	AJ930	2	1	1933	10	1	72	1,71	24,62296091	118	70		2	1	2	2	2	3	2	1	2		2	1	2	3																	2	3
	55	JI932	2	2	1940	6	1	83	1,56	34,10585141	117	66		2	1	2	2	2	3	2	1	1		2	2	2	3																	2	3
	56	MAS932	2	2	1942	10	2	78	1,63	29,35752192	140	70	105	1	1	2	2	2	2	2	1	2		2	3	3	2	2																2	1
	57	DZ197	2	2	1934	5	1	41	1,46	19,23437793	140	87		2	1	2	2	2	3	2	1	0		3	4	2	2	2											2					2	3
	58	ACG243	2	1	1945	2	1	73	1,71	24,96494648	138	88		2	1	2	2	2	3	0	1	1		2	1	2	3																	2	1
	59	PEA601	2	1	1960		2	94	1,83	28,06891815	126	78		2	1	2	2	2	3	0	1	1		2	5	2	2	2											2					2	1
	60	IP439	2	1	1967	3	2	105	1,81	32,05030371	131	82	147	1	1	2	1	2	3	1	1	1		2	4	1	1	1	GVA SALUD	2	2	2	2	2	2	2	2	1	1	2	2	1	2	1		2	1	2	2
	61	JJCM166	2	1	1954	6	2	53	1,67	19,00390835	126	83	138	1	2	2	2	2	4	4	1	2		2	5	2	3	2																1		2	1	2	2
	62	EFN579	2	2	1947	9	2	68	1,55	28,30385016	138	81	130	1	1	2	2	2	5	2	1	2		2	5	2	3																	1		2	1	2	2
	63	JLB622	2	1	1940	8	1	70	1,65	25,71166208	130	70		2	1	2	1	2	1	2	1	1		2	5	2	3																	2	1
	64	FSC543	2	2	1944	6	1	75	1,65	27,54820937	138	87		2	1	2	1	2	2	0	1	1		2	4	2	1	2											2					1		2	1	2	2
	65	ENEH750	5	1	1938	8	3	75	1,7	25,95155709	107	68	136	1	1	2	2	2	3	1	1	2		3	3	1	1	2											2					2	1
	66	MV978	5	1	1947	14	2	85	1,85	24,83564646	140	90	104	1	1	2	1	2	2	3	3	3		2	3	2	3																	2	1
	67	IR908	5	2	1939	4	3	65		#¡DIV/0!	160	109	89	1	1	2	2	2	1	0	0	2		3	1	2	3																	2	1
	68	ART824	5	2	1958	1	3	78	1,55	32,46618106	150	80		2	2	1	2	2	0	0	1	0		3	4	3	1	1	GVA SALUD	2	2	2	2	2	2	2	2	1	2					1		1	1	1	1
	69	CAB394	5	2	1944	6	1	73	1,49	32,88140174	114	71	206	1	2	2	2	2	2	3	1	2		3	3	2	3																	1		2	1	2	2
	70	CS909	5	2	1946	5	3			#¡DIV/0!	122	60	107	2	1	2	1	2	0	3	1	1		2	3	3	1	1	APP NUTRICIONAL	2	2	2	2	2	2	1	2	2	2					2	1
	71	LAH771	5	2	1936	6	2	48	1,55	19,97918835	127	85	163	2	2	2	1	2	2	0	1	2		1	3	3	1	2											2					2	1
	72	JC570	5	2	1954	2	3	67	1,56	27,53122945	128	82	102	1	2	2	2	2	2	3	1	1		1	3	3	2	2											2					2	1
	73	AC948	5	2	1947	4	2			#¡DIV/0!	130	60	132	2	1	2	2	2	1	1	1	0		1	5	2	3																	2	1
	74	MPBL708	2	2	1936	5	3	48	1,44	23,14814815	142	73	89	1	1	2	2	2	4	0	3	2		2	3	2	3																	2	1
	75	JP595	9	1	1941	5	2	74	1,58	29,64268547	139	78		2	1	2	2	2	3	0	1	1		2	3	1	1	2											2					2	1
	76	FE786	9	2	1944	9	2	54	1,48	24,65303141	139	54		2	1	2	2	2	4	0	1	2		3	3	2	3																	2	1
	77	VC371	9	1	1940	5	2	78	1,75	25,46938776	136	73	125	1	1	2	2	2	4	0	1	2		2	3	2	3																	1		2	1	2	2
	78	JAB545	9	1	1955	7	2	71	1,63	26,72287252	141	84	100	1	1	2	2	2	4	0	1	2		3	3	2	3																	2	1
	79	JMFO840	9	1	1955	4	2	80	1,68	28,3446712	141	84	150	1	1	2	2	2	4	0	1	1		3	5	2	3																	1		2	1	2	1
	80	CM787	9	2	1952	6	2	66	1,43	32,27541689	128	74	112	1	1	2	2	2	4	0	1	1		3	4	1	1	1	GVA SALUD	2	2	2	2	2	2	1	2	1	2					1		1	1	2	2
	81	JNH396	9	1	1954	5	2	90	1,73	30,07116843	160	86	132	1	2	2	2	2	2	0	1	1		2	3	1	1	2											2					1		2	1	2	1
	82	LBC090	9	1	1962	7	2	100	1,67	35,85643085	122	77	111	1	1	2	1	1	4	0	1	3		3	2	1	1	2											1	2	2	1	1	1		1	1	2	2
	83	TEM674	9	2	1954	3	2	72	1,55	29,96878252	139	74	140	1	1	2	2	2	4	0	1	2		2	2	2	1	2											2					1		1	1	2	2
	84	FCS683	9	2	1945	3	2	62	1,56	25,47666009	136	81		2	1	2	2	2	4	0	1	2		3	1	2	3																	2	1
	85	CAG693	9	2	1946	8	2	63	1,4	32,14285714	140	85	100	2	2	2	1	2	4	0	1	1		3	3	3	3																	2	1
	86	JCB546	9	2	1958	1	3	64	1,52	27,70083102	110	82	113	2	2	2	1	2	4	0	1	1		3	3	3	1	1	APP DEPORTIVA	1	2	1	2	2	2	2	2	2	2					2	1
	87	FMF752	9	2	2003	0	3	65	1,65	23,87511478	110	60	100	1	2	2	2	2	0	0	1	1		2	2	1	1	2											1	2	2	2	1	2	1
	88	RFJM384	9	1	1959	4	3	88	1,54	37,10575139	90	60	154	1	2	2	2	1	5	0	1	1		2	5	2	1	2											2					2	1
	89	MCMH887	9	2	1950	1	3	60	1,57	24,34175829	133	72	94	2	1	2	2	2	1	1	1	1		1	3	3	1	2											1	2	2	1	2	1		1	2	1	1
	90	VAP510	9	2	1940	9	1	61	1,54	25,72103221	133	78	130	1	1	2	1	2	3	0	1	1		2	5	2	3																	2	1
	91	VRA467	9	1	1937	8	2	84	1,67	30,11940191	120	86	120	2	1	2	1	2	3	0	1	1		2	5	2	3																	2	1
	92	AMG583	9	1	1948	2	2	73	1,66	26,4915082	129	89	96	2	2	2	1	2	1	0	1	1		2	3	2	3																	2	3
	93	CGF586	9	2	1951	5	2	61	1,5	27,11111111	122	76		1	2	1	1	1	1	1	1	1		3	3	2	3																	2	3
	94	MJPP592	9	2	1946	2	1	70	1,52	30,29778393	125	70	100	1	1	2	2	2	3	0	1	1		2	3	3	2	1	NO RECUERDO	2	2	1	2	2	2	2	2	1	2					2	1
	95	MPP644	9	1	1959	6	2	90	1,85	26,29656684	140	79	181	1	1	2	2	2	3	0	1	1		2	5	2	1	2											2					2	1
	96	AMS884	9	2	1935	6	1	68	1,54	28,67262608	140	70	215	1	1	2	2	2	3	0	1	2		3	3	2	3																	2	1
	97	FCR712	2	2	1938	8	1	52	1,51	22,80601728	200	80		2	1	2	2	2	4	4	1	3		2	3	3	3																	2	1
	98	JEP943	2	1	1954	7	3	93	1,65	34,15977961	108	82		2	1	2	2	2	1	0	1	3		2	3	1	1	1	APP DEPORTIVA	2	2	1	2	2	2	2	2	2	2					2	1
	99	JOA249	2	1	1950	6	2	80	1,73	26,7299275	149	68	172	1	1	2	2	2	5	0	1	3		3	4	2	1	2											2					2	1
	100	TJR348	2	2	1938	5	2	88	1,6	34,375	143	80	115	1	1	2	2	2	5	3	3	3		3	4	2	3																	2	1
	101	RBC450	2	2	1954	3	2	63	1,62	24,00548697	137	77	116	1	1	2	2	2	4	0	1	1		3	3	2	2	2											2					2	1
	102	MJFM417	2	2	1958	4	3	89	1,56	36,57133465	155	86	143	1	1	2	2	2	5	4	1	2		2	3	2	2	2											2					1		2	1	2	2
	103	PF169	2	2	1952	6	2	63	1,56	25,88757396	130	80	94	2	1	2	2	2	5	4	0	1		3	3	2	3																	2	3
	104	MCGM250	2	2	1957	10	2	83	1,62	31,62627648	136	93	169	1	1	2	2	2	4	0	1	1		4	3	2	3																	2
	105	VVS233	2	2	1948	3	2	74	1,63	27,85200798	145	98	133	1	1	2	2	2	3	0	1	1		2	3	2	2	2											2					2	1
	106	RSM856	2	2	1951	13	2	58	1,57	23,53036634	143	77	108	1	1	2	2	2	5	0	1	1		3	3	2	3																	2	1
	107	ES918	2	2	1940	3	2	77	1,6	30,078125	149	74	130	1	1	2	2	2	4	0	1	1		2	3	2	3																	2	1
	108	FMV030	2	2	1966	5	3	116	1,55	48,2830385	113	83		2	1	2	2	1	3	4	1	3		3	3	2	2	2											2					1		1	2	1	1
	109	MPG074	10	1	1965	10	2	88	1,71	30,09473	150	90	196	1	2	2	1	2	3	0	1	2		2	4	1	1	2											2					2	1
	110	AMAA957	10	2	1946	10	2	62	1,59	24,52434635	129	80	113	1	1	2	1	2	3	0	1	3		3	5	2	3																	2	1
	111	JJRP804	10	1	1956	7	2	72	1,56	29,58579882	140	95	122	1	2	2	1	2	2	0	1	1		2	3	2	3																	2	3
	112	JCMI145	9	1	1968	6	2	91	1,72	30,7598702	136	87		2	2	2	1	2	3	0	1	2		4	5	3	2	2											1	2	2	2	1	2	1
	113	DPB151	9	1	1926	6	2	67	1,65	24,6097337	97	66	170	1	1	2	2	2	3	0	1	2		3	5	2	3																	2	1
	114	DCS982	9	2	1939	4	2	50	1,52	21,64127424	142	82	110	2	1	2	2	2	3	0	1	1		2	1	2	2																	2	1
	115	WH294	9	1	1951	7	2	117	1,78	36,92715566	122	71	120	1	2	2	2	1	3	0	1	3		2	5	1	1	1	GVA SALUD	1	2	1	2	2	2	2	2	1	2					1		2	1	1	2
	116	EDAV323	9	1	1953	2	3	91	1,73	30,40529253	143	85	90	2	1	2	2	2	2	0	1	1		2	5	1	1	2											1	2	2	1	2	1		2	1	2	2
	117	NCC453	9	1	1934	10	1	70	1,65	25,71166208	112	55	90	1	2	2	2	2	3	0	1	3		4	1	2	3																	2	1
	118	NR063	9	2	1970	2	2	77	1,57	31,2385898	124	70	120	2	1	2	2	2	2	0	1	1		4	5	1	1	2											1	2	2	1	1	1		2	1	2	1
	119	RCI534	9	2	1947	3	2	57	1,56	23,42209073	136	82	124	1	2	2	1	2	4	0	1	2		3	4	3	3																	2	1
	120	SSG981	9	1	1933	7	1	66	1,67	23,66524436	132	72	140	1	1	1	2	2	3	0	1	3		2	1	2	3																	2	1
	121	BCM275	9	1	1953	6		93	1,71	31,80465784	142	86	189	1	1	2	1	1	4	0	1	2		2	2	2	3																	2	3
	122	AGM083	9	1	1942	14	1	102	1,6	39,84375	127	85	94	2	1	1	2	1	5	0	3	3		3	5	2	3																	2	1
	123	EI203	9	1	1959	7	2	55	1,7	19,03114187	152	60	85	2	1	2	2	2	5	0	1	3		3	4	3	1	1	GVA SALUD	1	2	2	2	1	2	1	2	1	2					1		2	2	2	1
	124	TC420	9	1	1953	5	3	74	1,65	27,18089991	128	68		2	1	2	2	2	4	0	1	1		2	5	2	3																	2	1
	125	MO202	9	2	1968	5	3	77	1,55	32,04994797	119	71	93	2	2	2	2	1	2	0	1	1		2	4	3	1	1	GVA SALUD	1	2	2	2	2	2	1	2	1	1	2	2	1	2	1		2	2	2	1
	126	JR169	9	2	1944	5	2	95	1,53	40,58268187	130	70	149	2	1	2	2	2	3	0	1	1		2	1	2	3																	2	1
	127	JACV285	9	1	1957	12	3	70	1,7	24,22145329	135	69	118	1	1	2	1	2	4	0	1	1		3	5	3	1	1	GVA SALUD	1	2	2	2	2	2	2	2	1	2					1		2	1	1	1
	128	MPP923	9	2	1960	5	2	82	1,68	29,05328798	135	92	106	1	1	2	1	1	4	0	1	2		2	5	3	2	2											2					1		2	1	2	1
	129	VFM391	9	1	1978	7	3	102	1,75	33,30612245	119	77	99	2	1	2	1	1	4	0	1	2		2	5	1	1	1	APP SALUD, GVA SALUD	1	2	2	2	2	1	2	1	1	2					1		2	1	2	2
	130	HM001	9	2	1937	3	2	55	1,45	26,15933413	200	100	130	2	1	2	1	2	2	1	1	2		3	3	3	3																	2	3
	131	AV690	9	2	1948	8	1	78	1,49	35,13355254	130	76	110	2	1	1	2	2	4	0	1	2		3	3	2	3																	2	3
	132	DGV323	9	2	1950	3	2	68	1,54	28,67262608	112	81		2	2	2	2	1	4	0	1	1		2	4	3	1	1	GVA SALUD	1	2	2	2	2	2	2	2	1	1	2	2	1	2	1		2	2	1	2
	133	RFM350	9	2	1952	3		64	1,62	24,38652644	145	81	203	1	2	2	2	2	3	0	1	3		2	4	3	1	2											1	2	2	1	2	1		2	2	2	1
	134	MTPR021	2	2	1936	6	1	67	1,53	28,62147037	175	85		2	1	2	2	2	3	5	1	3		2	5	2	3																	2	3
	135	JSP078	2	2	1965	0	2	65	1,65	23,87511478	102	69		2	2	2	1	2	0	0	1	0		2	5	1	1	1	GVA SALUD	1	1	2	2	2	2	2	1	1	2					2	1
	136	JJFC703	2	1	1952	7	1	79	1,7	27,33564014	146	81	174	1	2	2	2	2	4	4	1	3		2	5	2	3																	2	3
	137	JCI641	2	2	1958	0	3	61	1,66	22,13673973	100	78		2	1	2	2	2	0	0	1	0		2	5	1	1	1	GVA SALUD	2	2	2	2	2	2	2	2	1	2					1		1	2	2	1
	138	AIT640	2	2	1930	3	1	67	1,52	28,99930748	150	80		2	1	2	2	2	2	2	1	1		2	1	2	3																	2	3
	139	JBR582	2	1	1971	9	2	96	1,75	31,34693878	144	84	232	1	2	2	1	2	4	0	1	1		2	5	2	2	2											2					1		2	1	2	2
	140	JRR542	2	1	1962	1	3	108	1,79	33,70681315	141	89	101	2	1	2	1	1	4	1	1	1		2	5	1	1	1	GVA SALUD, APP DEPORTIVAS	1	2	1	1	2	1	2	2	2	2					1		2	1	2	2
	141	MG846	2	2	1941	10	2	41	1,48	18,71804237	135	79		2	1	2	2	2	2	4	2	2		2	3	2	3																	2	1
	142	EAA846	2	1	1948	7	2	76	1,63	28,60476495	120	70	130	1	1	2	2	2	2	5	1	3		2	5	3	1	1	GVA SALUD	2	2	2	2	2	2	2	2	1	2					1		1	1	1	1
	143	MPAM753	8	2	1957	5	1	69	1,67	24,74093729	120	75	97	2	1	2	2	2	2	4	1	0		2	5	3	1	1	GVA SALUD	2	2	2	2	2	2	2	2	1	2					2	1
	144	JPL167	8	1	1967	4		82	1,7	28,37370242	125	70		2	2	2	1	2	4	5	1	0		2	5	3	2	1	GVA SALUD	1	2	2	2	2	2	2	2	1	2					1		2	1	1	1
	145	FSFE286	8	1	1967	6	2	124	1,76	40,03099174	130	80	137	2	1	2	2	1	5	5	1	1		2	3	3	2	2											2					1		2	1	2	2
	146	MLRS362	8	2	1965	1	3	70	1,64	26,0261749	135	82	138	2	2	2	1	2	2	1	1	0		1	4	3	1	2											2					1		1	1	1	1
	147	VER952	8	1	1954	5	1	90	1,69	31,5115017	129	65	145	1	1	2	2	2	5	5	1	2		2	5	3	2	2											2					1		2	1	1	1
	148	PAC230	8	2	1965	2	3	125	1,82	37,73698829	135	87	120	2	2	2	1	1	1	3	1	1		3	4	1	1	1	GVA SALUD, GVA CORONAVIRUS	1	1	2	2	2	1	2	2	2	1	2	2	1	2	1		2	1	2	1
	149	MFB951	2	2	1951	2	1	63	1,54	26,56434475	150	94	154	1	1	2	1	1	0	0	1	2		2	4	2	3																	2	1
	150	SJJF475	2	1	1941	13	2	63	1,63	23,71184463	138	78	112	1	1	2	2	2	5	0	1	3		2	1	2	3																	2	1
	151	MVFS067	2	2	1951	3	2	55	1,62	20,95717116	134	71		2	2	2	1	2	0	0	1	1		1	5	1	1	2											2					1		2	1	1	1
	152	VPC368	2	2	1935	7	1	56	1,56	23,01117686	151	84	298	1	1	2	1	2	2	0	1	3		2	4	2	3																	2	1
	153	LR854	2	2	1941	5	2	52	1,5	23,11111111	138	70	91	2	2	2	1	2	0	0	1	0		2	3	3	2	2											2					2	1
	154	JRR213	9	1	1937	1	1	73	1,61	28,16249373	132	88	109	2	2	1	1	2	3	0	1	1		3	5	2	3																	2	3
	155	JRT271	9	1	1938	9	2	82	1,67	29,4022733	129	71	145	1	1	1	1	1	4	0	1	3		2	3	2	3																	2	3
	156	CA322	9	2	1937	3	3	75	1,56	30,81854043	136	77	112	2	1	2	2	2	4	0	1	1		2	3	2	1	2											2					2	1
	157	JGM328	9	2	1940	14	1	84	1,54	35,41912633	135	68	140	1	1	2	2	2	5	0	1	3		3	4	2	3																	2	1
	158	ADO058	9	1	1951	4	2	88	1,69	30,8112461	135	89	154	1	1	2	2	2	4	0	1	2		2	3	2	3																	2	1
	159	AC552	9	2	1955	6	2	86	1,56	35,33859303	139	89		2	1	2	2	2	4	0	1	2		2	3	2	1	2											2					1		1	1	2	2
	160	JC811	9	2	1944	9	2	72	1,49	32,43097158	139	74		2	1	2	2	2	4	0	1	1		2	3	2	3																	2	1
	161	FJG025	9	2	1945	6	2	69	1,52	29,86495845	131	74	120	1	1	2	2	2	3	0	1	1		2	3	2	3																	2	1
	162	CB464	9	2	1957	2	3	65	1,53	27,76709812	142	84	94	2	1	2	2	2	5	0	1	2		1	3	1	1	1	GVA SALUD, MOSTRADOR VIRTUAL	1	1	2	2	2	2	2	2	1	2					2	1
	163	RMP515	9	2	1938	1	2	77	1,62	29,34003963	138	70	100	2	2	2	1	2	4	0	1	1		2	5	2	3																	2	1
	164	VRO116	9	1	1943	6	2	60	1,68	21,2585034	128	68	160	1	2	2	2	2	4	0	1	2		2	5	2	3																	2	1
	165	JCM398	9	1	1930	6	2	50	1,6	19,53125	140	69	160	2	1	2	1	2	4	1	1	2		3	1	2	3																	2	1
	166	JBB016	9	1	1963	8		83	1,75	27,10204082	135	89	103	2	1	2	2	2	4	0	2	2		2	5	2	1	1	GVA SALUD	1	2	2	2	2	2	2	2	1	2					1		2	1	1	1
	167	FRI614	2	2	1932	9	1	61	1,53	26,05835362	145	78	119	1	1	2	2	2	3	2	1	2		3	1	2	3																	2	1
	168	MJCG018	2	2	1953	5	1	69	1,54	29,09428234	128	83		2	1	2	2	2	3	0	1	1		2	2	3	2	2											2					1		2	1	2	2
	169	JLRS936	2	1	1947	10	1	113	1,69	39,56444102	159	87	135	1	1	2	1	1	2	2	1	2		2	5	2	2	2											2					2	1
	170	JOR884	2	1	1941	7	1	83	1,6	32,421875	139	84	121	1	1	2	1	1	2	0	1	3		3	5	3	3																	2	1
	171	MGV078	8	1	1961	7	1	72	1,69	25,20920136	121	67	129	1	2	2	1	2	4	0	1	1		2	5	1	2	2											2					2	1
	172	SRP838	8	2	1977	5	3			#¡DIV/0!				1	1	2	2	2	2	4	1	2		2	5	1	1	2											2					2	1
	173	VV653	8	1	1950	8	2	90	1,7	31,14186851	130	76	130	1	1	2	1	1	2	4	1	1		1	5	2	1	2											2					2
	174	JVS556	2	2	1961	4	3	76	1,66	27,58020032	140	75		2	1	1	1	2	5	0	1	2		2	4	1	1	1	GVA SALUD, APP CORONAV, SALUD IPHONE	1	1	1	2	2	1	2	2	1	1	2	1	1	2	1		2	1	1	1
	175	LM896	1	2	1956	17	2	52	1,56	21,36752137	120	89	179	1	1	2	2	2	4	5	1	3		3	2	2	3																	2	1
	176	PRP873	1	2	1940	14	2	66	1,48	30,13148283	110	77	119	1	1	2	1	1			1	1		3	3	2	3																	2	3
	177	AGO716	1	1	1957	7	2	83	1,72	28,05570579	138	81	106	1	1	2	1	1	5	4	1	2		2	2	2		3																1		1	1	1	1
	178	ARS903	1	2	1942	5	2	90	1,65	33,05785124	138	84	112	1	1	2	2	1	4	5	1	1		2	3	3	2	2											2					1		1	2	2	1
	179	JL078	1	2	1941	5		88	1,6	34,375	138	87	112	2	1	2	1	1	5	4	1	2		3	2	2	3																	2	1
	180	CR872	1	1	1937	12		62	1,54	26,14268848	168	115	210	1	1	2	2	2	5	3	2	3		2	2	2	3																	2	3
	181	JMM082	1	1	1950	4	1	70	1,51	30,70040788	144	96	150	1	1	2	1	1	3	4				2	3	2	3																	1		1	1	1	1
	182	MJVS869	1	2	1967	9	2	60	1,55	24,97398543	140	87	105	1	1	2	1	2	4	4	1	3		3	5	1	1	2											1	2	2	1	2	1		2	2	1	2
	183	JRJ428	1	2	1946	4	2	69	1,68	24,44727891	127	90		2	1	2	1	2	1	0	1	1		2	4	1	1	2											1	2	2	2	1	2	1
	184	LMS193	1	1	1973	6	3	115	1,87	32,8862707	133	83	203	1	1	1	1	1	3	0	3	3		3	5	2	2	2											1	2	2	2	1	2	1
	185	CAO828	1	2	1957	0	3	85	1,67	30,47796622	126	75		2	2	2	2	1	2	2	1	0		2	5	3	1	1	GVA SALUD	1	2	1	2	2	2	1	2	1	1	2	2	2	1	1		2	1	2	2
	186	AES015	1	1	1938	13	3	83	1,65	30,48668503	110	58	213	1	1	2	1	1	3	0	3	3		3	3	2	3																	2	1
	187	JFI753	1	1	1947	17	1	89	1,75	29,06122449	140	90	160	1	1	2	2	2	3	2	1	3		3	5	2	3																	2	1
	188	RLG208	1	1	1940	9	1	75	1,55	31,21748179	137	72	207	1	1	2	1	1	2	1	1	3		3	1	2	3																	2	1
	189	NHR121	1	2	1942	12	3	104	1,49	46,84473672	170	90		1	1	2	1	1	3	0	1	2		2	4	1	1	1	No recuerda	1	1	2	2	2	2	2	2	1	1	2	2	2	1	2	1
	190	ML720	1	2	1951	5	2	71	1,55	29,55254943	139	90		2	1	2	1	2	1	0	1	1		2	4	1	1	1	NO RECUERDA	1	2	2	2	2	2	2	2	1	1	1	2	2	1	1		2	1	1	2
	191	GFMG659	1	2	1958	8	2	77	1,61	29,70564407	111	79	124	1	1	2	1	1	1	0	1	1		3	4	2	1	1	FIT TONIC. GVA SALUD	1	2	1	2	2	1	2	2	2	2					1		1	1	1	2
	192	AIT244	1	2	1940	6	1	69	1,46	32,37005067	115	80		2	1	2	1	2	0	0	1	1		3	5	1	1	1	APP CORONAV, GVA SALUD	2	2	1	2	2	1	2	2	2	1	2	2	2	1	1		1	1	2	2
	193	ALS843	1	1	1964	5	1	57	1,65	20,93663912	138	77	220	1	1	2	2	2	5	0	3	0		3	5	2	3																	2	1
	194	JJCP074	1	1	1970	2		113	1,8	34,87654321	130	89	170	1	1	2	2	2	5	0	1	0		2	5	2	2	2											2					2	1
	195	MEG893	1	1	1954	3	2	97	1,74	32,03857841	130	88	160	2	1	2	2	1	5	0	1	0		2	5	1	1	1	GVA SALUD	1	1	2	2	2	2	1	1	1	2					2	1
	196	MJAS610	1	1		5		70	1,7	24,22145329	130	80	120	2	1	2	2	2	5	0	1	2		2	1	2	3																	2	1
	197	CK882	1	2	1952	10	2	51	1,61	19,67516685	130	80	125	2	1	1	2	2	5	5				4	3	3	1	2											2					2	1
	198	JMM295	1	1	1966	4	2	75	1,68	26,57312925	175	119	143	2	1	1	1	2	1	0	1	3		4	5	1	1	1	NO RECUERDA	1	1	1	1	2	1	2	1	1	2					1		1	1	1	1
	199	APR088	1	1	1940	5	2	76	1,77	24,25867407	146	84	112	2	1	2	1	2	4	0	1	1		2	3	1	1	1	MOSTRADOR VIRTUAL	2	2	2	2	2	2	2	2	1	2					1		2	2	1	1
	200	ARS243	1	2	1942	7	2	65	1,68	23,03004535	128	77	113	2	1	2	1	2	4	2	1	2		4	3	2	3																	1		2	2	1	2
	201	VM796	1	2	1940	3	2	59	1,6	23,046875	128	73	147	2	1	2	1	2	4	0	1	1		2	1	2	3																	2	3
	202	NB008	1	1	1939	6	2	68	1,6	26,5625	153	93	214	1	1	2	1	2	4	0	1	2		2	5	3	1	2											2					2		2	2	1	1
	203	EMM658	9	1	1959	6	2	98	1,64	36,43664485	124	85	147	1	1	2	2	2	4	0	1	3		1	5	2	3																	1		2	1	2	2
	204	MBM508	9	2	1944	6	2	63	1,5	28	126	70		2	1	2	2	2	4	0	1	1		3	3	2	3																	2	1
	205	JFAR038	9	1	1951	7	3	66	1,74	21,79944511	147	77	292	1	1	2	2	2	4	4	1	1		3	5	3	1	1	NO RECUERDA	1	2	2	2	2	2	2	2	1	2					1		1	1	1	1
	206	MEC781	2	2	1967	3	2	57	1,54	24,03440715	141	70		2	1	2	1	2	0	0	1	0		2	5	1	1	1	GVA SALUD	1	2	2	2	2	2	2	2	1	2					1		2	1	1	1
	207	JLVD011	2	1	1956	6	3	79	1,74	26,0932752	136	70	90	1	1	2	1	2	2	2	1	2		2	5	2	3																	2	3
	208	JVHT638	2	1	1946	13	3	114	1,72	38,53434289	158	79	140	1	1	2	1	1	2	5	3	3		4	5	1	1	1	GVA SALUD	1	2	2	2	2	2	2	2	1	2					1		2	1	2	2
	209	JII407	2	1	1947	5	1	92	1,77	29,36576335	150	85	119	1	1	2	2	2	3	3	1	3		2	3	2	3																	2	1
	210	BH215	2	1		8	3	102	1,78	32,19290494	140	84		2	1	1	2	2	4	3	1	3		2	4	1	1	1	GVA SALUD, APP FARMACIA	1	1	1	2	2	2	2	1	1	1	2	2	2	1	1		2	1	1	1
	211	ECM563	2	2	1929	5	1	65	1,45	30,91557669	130	60	111	1	1	2	1	1	1	0	1	1		2	3	2	3																	2	3
	212	MSG039	2	2	1960	12	2	90	1,5	40	120	80	94	2	1	2	1	1	5	0	1	2		3	3	1	1	2											2					1		2	1	2	2
	213	VSS782	3	1	1930	8	1	57	1,59	22,54657648	144	64	175	1	1	2	2	2	2	1	1	2		1	3	2	3																	2	1
	214	FLLM884	3	1	1966	4	3	81	1,69	28,36035153	128	68	105	2	2	2	1	2	5	0	1			3	5	1	1	2											2					1		2	1	1	2
	215	JBI549	3	1	1947	16	2	76	1,64	28,25698989	121	67	152	1	1	2	1	2	0	0	1	2		3	3	3	3																	2	1
	216	EOS801	3	2	1956	9	3	86	1,6	33,59375	130	70	85	2	1	2	1	1	2	0	1	2		2	5	1	1	1	GVA SALUD, APP CORONAVI	1	2	2	2	2	2	2	2	1	1	1	2	1	2	1		1	1	1	1
	217	MRLR735	3	2	1973	4	2	87	1,56	35,7495069	123	79	108	2	1	2	1	1	0	0	1	2		2	3	3	1	2											2					1		1	1	1	1
	218	RCC550	3	2	1949	6	2	114	1,55	47,45057232	139	89	129	2	1	2	1	1	0	0	1	2		3	2	2	3																	2	3
	219	VRA301	3	2	1953	5	2	67	1,49	30,17882077	165	77	135	1	1	2	1	1	0	0	1	3		2	4	1	1	2											2					1		1	1	1	1
	220	JBO454	3	1	1939	11	2	91	1,61	35,10667027	143	71	168	1	1	2	1	1	0	0	1	2		2	5	3	2	2											2					2	3
	221	NGND482	3	2	1943	2	2	75	1,63	28,22838647			114	1	1	2	2	2	1	1	1			2	5	2	3																	2	1
	222	MML416	3	2	1934	8	1	77	1,7	26,64359862	144	84	151	1	2	2	1	2	4	0	1	2		2	2	2	3																	2	3
	223	LCM402	3	2	1944	8	1	67	1,65	24,6097337	144	84	165	1	1	2	2	2	5	0	1	1		2	3	2	3																	2	3
	224	VAE398	3	2	1944	8	1	45	1,44	21,70138889	119	70		2	2	2	1	2	1	1	1	1		2	1	2	3																	2	3
	225	FCT702	2	2	1931	15	1	66	1,49	29,72839061	136	64	179	1	1	2	1	2	4	1	2	3		3	1	2	3																	2	1
	226	PAC208	2	1	1944	3	2	73	1,68	25,86451247	139	74	136	2	1	2	1	2	1	0	1	2		2	5	2	3																	2	1
	227	MDMA716	10	2	1943	7	3	77	1,51	33,77044866	146	74	97	1	1	2	2	2	1	0	1	3		3	5	3	2	2											2					2	3
	228	EM639	10	1	1954	11	2	115	1,68	40,74546485	145	92	128	1	1	1	2	1	1	1	2	3		2	5	3	1	1	FISIO COLD	1	2	1	1	2	2	2	2	1	2					2	1
	229	MCM047	10	1	1948	9	1	110	1,7	38,06228374	150	90	133	1	1	2	2	1	5	0	1	3		5	3	2	3																	2	1
	230	MRGR823	10	1	1962	2	2	93	1,61	35,87824544	122	79	120	2	2	2	2	1	5	0	1	1		2	5	1	1	1	GVA SALUD, APP DEPORTIVAS	1	2	1	2	2	2	2	2	2	2					1		2	1	1	1
	231	MCH107	10	2	1966	4	3	76	1,63	28,60476495	137	87	160	1	2	2	2	2	2	0	1	0		3	5	1	1	1	APP DIABETES	1	2	1	2	1	2	2	2	1	2					2	1
	232	MN092	10	2	1974	3	3		1,5	0	126	82	112	1	2	2	2	2			1	2		3	5	1	1	1	MOSTRADOR VIRTUAL , SALUD MOVIL	1	2	1	1	2	2	2	2	2	2					2	1
	233	VGV316	10	1	1961	2	3	69	1,7	23,87543253	135	84	178	1	2	2	1	2	1	1	1	1		2	4	2	2	1	GVA SALUD, MOSTRADOR VIRTUAL	1	2	2	2	2	2	2	2	1	2					1		2	1	2	2
	234	JCMG652	10	1	1952	7	3	85	1,75	27,75510204	144	79	87	1	2	2	2	2	2	0	1	2		2	4	1	1	2											2					1		2	2	1	2
	235	RP885	10	1		10	2	66	1,61	25,46198063	132	90	140	1	1	2	2	2	5	1	1	2		3	5	2	2	2											2					2	3
	236	LGG840	10	2	1955	2	1	82	1,65	30,11937557	145	87	223	1	2	2	2	2	5	1	1	1		3	5	2	1	2											2					1		2	1	2	2
	237	FJMP136	10	1	1959	3	3	100	1,87	28,59675713	138	88	160	1	1	2	2	2	2	0	1	1		2	5	1	1	1	MOSTRADOR VIRTUAL, APP DEPORTIVA	1	2	1	2	2	2	2	2	1	1	1	2	2	2	1		1	1	2	2
	238	JBQ209	10	1	1960	3	2	111	1,84	32,78591682	135	85		1	1	2	1	1	2	0	1	2		2	4	2	1	2											2					1		2	1	2	2
	239	MEM842	10	1	1936	11	3	87	1,72	29,40778799	109	56	89	1	1	2	1	2	3	5	3	2		3	5	3	2	2											2					2	1
	240	JFIC340	2	1	1965	2	1	111	1,74	36,66270313	136	86	82	2	1	2	2	1	2	0	1	1		3	5	2	2	2											2					2	1
	241	MBG038	7	2	1946	6	3	65	1,57	26,37023814	119	72		1	1	2	2	2	3	0	1	2		2	2	3	1	2											2					1		2	1	2	2
	242	AFR558	7	2	1946	9	2	55	1,46	25,8022143	97	69	120	1	1	1	2	2	4	2	1	1		2	3	3	1	2											2					1		1	1	1	1
	243	JCF574	7	1	1966	9	3	89	1,67	31,91222346	145	95		1	1	2	2	2	2	0	1	0		3	5	1	1	2											2					1		1	1	1	1
	244	STP992	7	1	1963	5	3	74	1,65	27,18089991	135	65	180	1	2	2	1	2	3	2	1	0		3	4	1	1	1	SAN GVA	2	2	2	2	2	2	2	1	1	2					1		2	1	2	2
	245	JARI824	7	1	1966	3	3	112	1,77	35,74962495				2	1	2	1	1	2	2	1	1		2	5	1	1	1	IPHONE SALUD	2	2	1	2	2	2	2	2	2	2					1		2	2	2	2
	246	LAA***	7	1	1950	8	3	138	1,81	42,12325631				1	1	2	1	1	5	0	1	3		2	5	1	1	1	SAN GVA	2	2	2	2	2	2	2	2	1	1	2	1	2	1	1		1	1	1	2
	247	PJCC062	7	1	1952		2	90	1,84	26,5831758	130	84							0	0	1	0		2	5	1	2	2											2					2	1
	248	LRB***	7	2	1973		2	80	1,6	31,25	120	70	110	1	1	2	2	1	5	5	1	2		2	4	1	1	1	SAN GVA	2	2	2	2	2	2	2	2	1	1	2	2	1	2	1		2	2	2	1
	249	AMS***	7	1	1942		2	100	1,65	36,73094582	130	80	130	2	1	2	2	1	5	5				3	1	2	3																	2	1
	250	MRSB200	7	2	1964	11	2	73	1,63	27,47562949	132	85	186	1	2	2	1	2	5	0	1	1		3	4	1	1	1	GVA SAL	1	2	2	2	2	2	2	1	1	2					2	1
	251	JGM297	7	2	1948	3	3	78	1,62	29,7210791	148	85		2	1	2	1	2	3	2	1	1		2	3	2	1	1	GVA SALUD	1	2	2	2	2	2	2	2	1	1	1	2	2	2	1		1	1	1	1
	252	JFI746	2	1	1953	6	1	82	1,6	32,03125	147	81	144	1	1	2	2	2	3	3	1	3		2	5	3	1	1	GVA	2	2	2	2	2	2	2	2	1	2					2	1
	253	MSP994	2	2	1963	0	2	73	1,73	24,39105884	126	79	99	1	2	2	2	2	2	4	1	3		1	5	1	1	1	GVA	1	2	2	2	2	2	2	2	1	2					1		2	1	2	1
	254	PEA601	2	1	1960	1	2	93	1,83	27,77031264	140	80		2	1	2	2	2	2	0	1	1		2	5	3	2	2											2					1		2	1	1	1
	255	MPC808	2	2	1941	9	2	67	1,57	27,18163009	130	77	155	1	1	2	2	2	3	5	1	3		3	3	2	3																	2	1
	256	NB088	2	1	1947	15	2	80	1,73	26,7299275	123	64	84	1	1	1	1	2	2	4	3	3		3	2	3	1	1	FREE STYLE	1	2	2	2	1	2	2	2	2	2					2	3
	257	JGD303	9	2	1954		2	62	1,5	27,55555556	142	65	180	1	1	2	1	2	5	0	1	2		2	3	2	2	2											2					2	2
	258	MCJ145	2	1	1945	2	1	57	1,67	20,43816558	141	84	126	1	2	2	1	2	2	0	1	1		2	5	2	3																	2	3
	259	FSC543	2	2	1944	6	2	75	1,65	27,54820937	131	80		2	1	2	1	2	2	0	1	1		2	3	2	3																	2	1
	260	TMI916	2	1	1955	2	1	86	1,74	28,40533756	131	79	135	1	1	2	1	2	2	0	1	1		2	4	2	3																	2	3
	261	MTII234	2	2	1950	8	1	57	1,47	26,3778981	130	75	119	1	1	2	1	2	2	0	1	3		2	1	2	3																	2	3
	262	AIS268	2	1	1970	9	1	89	1,75	29,06122449	132	74	204	1	1	2	1	2	4	0	1	2		2	5	1	1	1	GVA SALUD, APP CORONA	1	2	2	2	2	2	2	2	1	1	2	1	2	1	1		2	1	2	1
	263	MRH720	2	1	1965	3	2	87	1,76	28,08626033	140	84	87	1	2	2	2	2	3	1	1	1		2	4	2	1	2											2					1		1	1	1	1
	264	JNF952	2	1	1933	3	2	71	1,63	26,72287252	126	75	89	2	1	2	2	2	2	0	1	2		3	3	2	2	2											2					2	3
	265	JLP163	2	1	1950			79	1,67	28,32658037	140	70	133	1	1	2	1	2	3	1	1	2		2	5	1	1	1	GVA SALUD	2	2	2	2	2	2	2	2	1	1	1	2	2	2	1		2	1	1	1
	266	LB095	2	2	1950	4	2	64	1,56	26,29848784	160	100	104	1	1	2	2	2	2	4	1	3		2	5	3	1	2											2					1		2	1	2	1
	267	JPC787	2	1	1941	6	1	82	1,64	30,48780488	135	72		2	1	2	1	1	5	0	1	1		3	5	2	3																	2	3
	268	MPPI569	2	2	1929	9	1	52	1,46	24,39482079	137	72	151	1	1	2	1	2	2	0	1	2		2	1	2	3																	2	3
	269	MLPI251	2	2	1945	9	2	93	1,64	34,57763236	165	85	110	1	1	2	2	1	3	0	1	2		2	5	2	3																	2	3
	270	FMM224	2	2	1943	8	2	62	1,65	22,77318641	131	68		2	1	2	1	2	2	0	1	2		4	4	2	3																	2	3
	271	VGI227	2	1	1939	4	2	78	1,54	32,88918873	135	83		2	1	2	2	2	2	0	1	2		2	4	2	3																	2	3
	272	MMM668	8	1	1955	3	2	98	1,68	34,72222222	135	80	160	1	1	2	2	2	4	3	1	2		2	5	3	1	1	GVA CORONAVIRUS	2	1	2	2	2	2	2	2	2	1	2	2	1	2	1		2	1	2	2
	273	MCC344	2	3	1943	4	2	76	1,55	31,63371488	126	84	84	2	1	2	1	2	2	0	1	2		2	5	3	1	2											2					2	3
	274	JDM959	2	1	1935	6	3	80	1,7	27,6816609	128	92		2	1	2	2	2	4	0	2	3		1	5	2	3																	2	1
	275	JFMT634	2	1	1951		2	74	1,69	25,90945695				1	2	2	2	2	1	2	1	3		3	5	1	1	1	GVA SALUD	1	2	2	2	2	2	2	2	1	2					2	1
	276	PGI548	2	1		6	2	78	1,74	25,76298058				1	1	2	2	2	3	2	1	2		2	2	2	3																	2	3
	277	JPT716	8	1	1944	16	2	80	1,77	25,53544639				1	2	2	2	2	3	4	1	3		2	4	2	3																	2	1
	278	PGT343	8	1	1946	5	1	80	1,68	28,3446712	130	70	105	2	1	2	2	2	0	2	1	0		2	4	2	3																	2	3
	279	JIN708	8	2	1955	3	2	90	1,57	36,51263743	135	65		2	1	2	2	2	2	2	1	0		3	4	1	1	1	GVA SALUD	2	2	2	2	2	2	2	1	1	2					1		2	1	2	2
	280	MPAV468	8	2	1943	7	1	77	1,57	31,2385898	118	78	92	2	1	2	1	1	5	5	1	1		3	4	2	3																	2	3
	281	VPR419	2	2	1947	12	1	61	1,49	27,47623981	116	64	327	1	1	2	1	2	2	0	1	3		2	5	2	3																	2	3
	282	MJB655	2	2	1937	12	1	56	1,39	28,98400704	139	66	134	1	1	2	1	2	2	0	1	2		2	1	2	3																	2	3
	283	VSG669	2	1	1940	7	1	79	1,63	29,73390041	129	70	164	1	1	2	1	2	2	0	1	3		2	5	2	3																	2	3
	284	JO884	2	2	1941	7	1	78	1,57	31,64428577	124	74	148	1	1	2	2	2	2	0	2	2		2	3	2	3																	2	3
	285	AEP599	2	1	1962	4	3	93	1,53	39,72830962	157	92	159	1	1	2	2	1	2	0	2	3		4	5	3	1	2											2					1		2	1	1	1
	286	ACU066	3	1	1972	5	2	72	1,6	28,125	136	81	243	1	2	2	1	2	5	1	1	0		3	5	3	1	2											2					1		2	2	1	1
	287	JGDG233	3	1	1963	12	2	98	1,73	32,74416118	151	81	131	1	2	2	2	1	0	2	1	3		2	4	3	1	1	GVA	2	2	2	2	2	2	2	1	1	2					1	1	2	2	1	1
	288	AALR734	3	1	1977	8	2	114	1,68	40,39115646	138	80		2	1	2	1	1	1	0	1	2		2	3	2	3																	2	1
	289	LIG216	3	1	1959	1	2	88	1,75	28,73469388	145	89		2	1	2	2	2	0	0	1	0		1	2	3	3																	2	3
	290	VIN081	3	1	1975	1	2	80	1,8	24,69135802	125	87	220	1	2	2	1	2	1	0	1	0		2	3	1	1	1	GVA	2	2	2	2	2	2	2	2	1	2					1		2	1	1	2
	291	SODG988	3	1	1964	4	3	110	1,94	29,22733553	137	86	112	1	2	2	2	2	3	0	1	3		4	5	3	1	1	GVA	1	2	2	2	2	2	2	2	1	2					2	1
	292	S505	3	1	1965	1	3	84	1,75	27,42857143	150	99	154	1	2	2	2	2	4	1	1	0		1	5	3	1	2											2					2	1
	293	FSI636	3	1	1954	5	3	75	1,74	24,77209671	153	88	145	1	1	1	1	2	5	3	1	3		3	5	1	1	1	GVA	2	2	2	2	2	2	2	1	1	1	2	2	1	1	1		2	2	1	1
	294	FGB580	3	1	1943	4	1	81	1,63	30,48665738	123	82	152	1	1	2	2	2	2	0	1	2		1	3	2	3																	2	3
	295	JPVL512	3	1	1959	5	3	115	1,85	33,60116874	154	98	136	2	2	2	2	1	0	0	1	3		3	3	3	1	1	GVA SALUD, MOSTRADOR VIRTUAL, APP CORONAVIRUS	1	1	2	2	2	2	2	1	1	1	2	2	1	2	1		1	1	1	1
	296	MTBG190	3	2	1949	7	1	92	1,57	37,32402937	149	84		2	1	2	1	2	1	0	1	0		2	3	3	1	2											2					2	3
	297	AST479	7	1	1945	1	2	103	1,67	36,93212378	130	70	87	2	1	2	2	1	1	0	1	1		2	1	3	3																	2	1
	298	MMRP408	7	2	1951	6	1	58	1,5	25,77777778	140	80	107	2	1	2	2	2	4	1	1	1		2	3	2	3																	2	1
	299	SMC450	7	1	1961	8	1	70	1,6	27,34375	139	82	85	1	1	2	2	2	5	4	1	3		2	5	3	3																	2	1
	300	LJSP216	7	1	1957	7	2	106	1,67	38,0078167	134	82	103	1	1	2	1	1	3	1	1	2		2	3	1	1	2											2					1		1	1	1	1
	301	JGC083	7	1	1958	3	2	99	1,78	31,24605479	130	85	129	1	2	2	2	1	4	0	1	1		2	1	3	3																	2	3
	302	ASC***	2	2	1942	11	2	77	1,6	30,078125	129	51	129	1	1	2	2	2	3	1	1	2		3	2	2	3																	2	3
	303	MGR390	2	2	1937	10	2	90	1,57	36,51263743	127	76		2	1	2	2	2	1	0	1	1		3	2	2	3																	2	3
	304	MC***	7	2	1964			82	1,56	33,69493754	150	70	150	1	1	2	2	1	4	4	1	2		3	4	1	1	2											2					2	1
	305	NSS407	7	1	1949	3	1	88	1,67	31,55365915				1	1	2	2	2	4	1	1	2		2	3	2	3																	2	1
	306	RCB480	7	2	1945	1	2	67	1,65	24,6097337	135	70	90	2	1	2	2	2	1	0	1	1		1	2	2	1	2											2					2	1
	307	HA782	10	1	1935	9	3	91	1,72	30,7598702	123	64	101	1	1	2	2	1	2	1	1	3		3	5	1	1	1	GVA. MOSTRADOR VIRTUAL	2	2	2	2	2	2	2	2	1	2					1		1	1	2	2
	308	AGO212	10	2	1953	12	1	79	1,57	32,04998174	131	70	150	1	1	2	2	2	2	1	1	2		3	5	3	2	2											2					1		2	2	2	2
	309	RAGR663	10	1	1656	6	3	120	1,86	34,68609088	144	88	140	1	1	2	1	2	2	1	1	2		2	5	1	1	2											2					1		2	1	2	2
	310	JLO999	10	1	1961	6	2	76	1,7	26,29757785	150	100	114	1	1	2	2	2	5	1	1	3		3	5	1	2	1	APP CORONAVIRUS	2	1	2	2	2	2	2	2	2	2	1	2	2	2	1		2	1	2	2
	311	MA300	2	1	1959	4	3	99	1,7	34,25605536	120	80	142	1	1	2	2	2	3	0	1	1		3	5	2	1	1	GVA SA	1	2	2	2	2	2	2	2	1	2					1		2	1	2	1
	312	RAP164	2	2	1943	17	1	87	1,55	36,21227888	150	65	76	1	1	2	1	1	2	5	1	3		5	4	2	3																	2	3
	313	VMG898	2	1	1941	17	2	65	1,7	22,49134948	134	63	167	1	1	2	1	2	4	5	3	3		4	5	2	3																	2	3
	314	JBPB846	2	1	1942	6	2	85	1,61	32,79194476	149	74	177	1	1	2	1	2	2	0	1	2		2	5	2	3																	2	3
	315	VPP501	1	1	1958	0	3			#¡DIV/0!				2	1	2	2	2	2	3	1	3		2	5	1	1	2											2					2	1
	316	MRB944	1	1	1945	4	2	75	1,7	25,95155709	137	81	173	2	1	2	2	2	2	2	1	3		3	3	3	2	1	GVA	2	2	2	2	2	2	2	2	1	1	2	2	1	2	1		2	2	2	1
	317	IDN605	1	1	1969	5	2	75	1,75	24,48979592	138	80	81	2	2	2	1	2	2	3	1	3		3	3	3	1	2											1	2	2	2	1	2	1
	318	MRIR479	2	2	1947	3	3	69	1,5	30,66666667	162	106		2	1	2	1	2	0	0	1	0		2	3	2	3																	2	3
	319	AA922	2	1	1955	3	3	73	1,7	25,25951557	121	74		2	1	2	1	2	0	0	1	1		2	5	3	1	1	GVA	2	2	2	2	2	2	2	2	1	2					1		2	1	2	1
	320	HAK618	2	1	1943	9	2	78	1,73	26,06167931	139	76		2	1	2	2	2	1	0	1	1		3	5	1	1	1	GVA. MV	2	2	2	2	2	2	2	1	1	2					1		2	1	1	1
	321	MPM051	2	2	1950	9	2	64	1,65	23,50780533	130	82		2	1	2	1	2	2	0	1	1		3	3	2	3																	2	3
	322	VGM526	2	1	1958	7	3	91	1,74	30,05681068	130	85		2	1	1	2	2	2	0	1	1		2	5	1	1	1	GVA MS	2	2	2	2	2	2	2	2	1	2					1		2	1	2	2
	323	CCC339	2	2	1936	8	1	63	1,53	26,91272587	122	66		2	1	2	2	2	2	0	1	1		4	2	2	3																	2	3
	324	VRP419	2	2	1947	15	2	61	1,49	27,47623981	116	64	327	1	1	2	1	2	2	5	1	3		3	5	2	3																	2	3
	325	PPI193	2	1	1967	5	3	126	1,8	38,88888889	129	79		2	1	2	1	2	2	0	1	1		3	5	3	1	1	GVA MS	2	2	2	2	2	2	2	2	1	2					2	1
	326	BLK545	2	2	1943	15	3	62	1,62	23,62444749	130	60		2	1	1	2	2	2	5	1	3		2	2	3	1	1	GVA MV	2	2	2	2	2	2	2	1	1	2					1		2	1	2	1
	327	HHI099	2	1	1936	8	2	99	1,9	27,42382271	104	77	130	1	1	2	2	2	1	0	1	2		2	1	2	3																	2	3
	328	PIM230	2	2	1945	5	1	57	1,6	22,265625	131	80		2	1	2	2	2	5	0	1	1		4	5	2	3																	2	3
	329	RSV652	2	2	1930	15	1	43	1,55	17,89802289	132	72		2	1	2	1	2	3	5	2	3		4	1	2	3																	2	3
	330	OJR848	2	2	1950	2	3	65	1,6	25,390625	153	89	112	2	1	2	2	2	0	0	1	2		2	5	3	1	2											2					1		2	2	2	1
	331	MJSA738	2	2	1965	2	2	80	1,66	29,03178981	135	90		2	2	1	2	2	3	2	1	2		2	4	3	1	2											2					1		2	2	2	2
	332	MFFC565	2	2	1932	7	1	82	1,57	33,26706966	131	83	100	1	1	2	1	1	2	5	4	2		4	1	2	3																	2	3
	333	JH638	2	1	1946	13	2	114	1,72	38,53434289	158	79	120	1	1	2	1	1	4	5	1	3		3	5	1	1	1	GVA	2	2	2	2	2	2	2	2	1	1	2	2	2	1	1		2	2	2	1
	334	RNF646	2	1	1945	15	1	84	1,62	32,00731596	110	67		2	1	1	1	2	2	5	2	3		3	2	3	2	2											2					2	3
	335	CGC647	2	2	1948	7	1	56	1,52	24,23822715	163	82	135	1	1	2	1	2	2	0	1	1		3	2	3	1	2											2					2	3
	336	JFIG746	2	1	1953	6	2	85	1,6	33,203125	114	76	145	1	1	2	1	1	3	2	1	3		2	5	3	1	2											2					1		1	1	1	1
	337	VMGV298	2	1	1971	2	3	94	1,8	29,01234568	133	77	85	2	2	2	1	2	2	0	1	1		3	3	1	1	1	GVA, MV, APP CORONA, IPHONE	2	1	2	2	2	2	2	2	1	1	1	1	2	2	1		2	1	1	1
	338	MJP101	2	1	1945	5	2	76	1,77	24,25867407	133	83		2	1	2	1	2	1	0	1	2		2	3	1	1	1	GVA	2	2	2	2	2	2	2	2	1	1	2	2	1	2	1		2	1	1	1
	339	MRB376	2	1	1946	16	1	83	1,54	34,99747006	140	81	153	1	1	2	2	1	2	5	2	2		3	2	3	3																	2	3
	340	VII401	2	1	1936	8	1	84	1,69	29,41073492	142	82	114	1	1	2	2	2	3	5	2	3		2	3	2	3																	2	3
	341	MAGI213	2	2	1949	3	2	60	1,52	25,96952909	149	83		2	1	2	2	2	2	0	1	1		2	2	2	1	1	GVA	2	2	2	2	2	2	2	2	1	2					1		2	2	2	1
	342	SFR248	2	1	1960	3	1	80	1,68	28,3446712	120	77	174	1	1	2	1	2	2	0	1	2		2	5	3	2	2											2					2	1
	343	SFB583	2	2	1969	4	3	88	1,52	38,08864266	154	86	134	2	1	2	1	1	2	0	1	1		2	5	3	2	2											2					2	1
	344	VMG898	2	1	1941	19	1	65	1,7	22,49134948	134	63	124	1	1	2	1	2	2	4	3	3		2	1	2	3																	2	3
	345	MBC144	2	2	1962	11	1	43	1,34	23,94742704	117	74	240	1	2	2	2	2	0	3	1	3		3	3	2	3																	2	2
	346	NGF958	2	1	1938	14	1	65	1,64	24,1671624	140	80	92	2	2	1	2	2	2	3	2	3		4	1	2	3																	2	3
	347	MJCC957	2	2	1943	12	2	53,8	1,41	27,06101303	103	66	150	1	1	2	1	2	2	3	2	3		1	3	2	3																	2	3
	348	JAGT782	2	1	1959	4	3	75	1,76	24,21229339	151	90	113	2	1	2	1	2	2	0	1	1		2	5	3	1	2											2					1		2	1	2	1
	349	PII276	2	2	1957	5	2	72	1,6	28,125	153	83	140	1	1	2	1	2	2	0	1	1		2	5	1	2	2											2					2	3
	350	VGG988	2	1	1941	18	1	62	1,69	21,70792339	105	52	237	1	1	2	2	2	5	5	3	3		2	5	2	3																	1		2	1	1	1
	351	JVF738	2	1	1962	3	3	93	1,8	28,7037037	140	90	146	1	1	2	1	2	1	0	1	1		2	5	1	1	1	MS. GVA	2	2	2	1	1	2	2	1	1	2					1		2	1	1	1
	352	PJSI070	2	1	1945	8	1	76	1,7	26,29757785	159	92	172	1	1	2	2	2	1	0	1	2		3	5	2	2	2											2					2	3
	353	MAP640	2	2	1960	6	2	84	1,64	31,23140988	125	66	101	1	1	2	2	1	2	0	1	2		2	4	1	1	2											2					2	1
	354	RCS002	6	2	1954	8	2	86	1,67	30,83653053	110	65	115	1	1	2	2	2	4	0	1	1		4	3	2	1	2											2					2	1
	355	FBC999	6	1	1954	7	3	96	1,83	28,66612918	130	75	120	1	1	2	2	2	4	0	1	1		2	4	3	1	2											2					2	1
	356	SLG765	6	2	1973	1	2	66	1,5	29,33333333	116	92	109	2	1	2	2	2	4	1	1	0		3	5	1	1	1	GVA	1	2	2	2	2	2	2	2	1	1	2	2	1	2	2	1
	357	DVL046	6	2	1969	2	2	80	1,6	31,25	140	90	88	2	2	2	2	1	0	0	1	0		2	5	3	1	2											2					2	2
	358	DBC000	6	1	1987	1	3	115	1,92	31,19574653	140	80		2	1	2	2	1	0	0	1	0		2	4	1	1	2											2					2	1
	359	MCC057	2	2	1943	11	1	54	1,39	27,94886393	106	65	129	1	1	2	2	2	4	0	2	3		1	1	2	3												2					2	3
	360	LC359	2	1	1960	3	2	84	1,85	24,54346238	135	85		2	1	2	2	2	2	2	1	3		3	5	3	1	1	GVA	2	2	2	2	2	2	2	2	1	2					1		2	2	1	1
	361	JJLG457	2	1	1985	6	3	140	1,84	41,35160681	134	85	96	1	1	1	1	1	2	5	2	3		2	5	1	1	1	GVA	2	2	2	1	1	1	2	1	1	2					1		2	2	2	1
	362	VCV696	2	1	1944	4	2	91	1,66	33,02366091	125	82	129	1	1	2	1	1	3	0	1	2		2	5	2	3																	2	3
	363	JGM839	7	2	1951	7	2	54	1,64	20,07733492	150	90		2	1	2	2	2	5	4	1	2		3	2	3	2	2											2					2	3
	364	RRP510	7	2	1956	3	3	92	1,66	33,38655828	135	80		2	1	2	2	1	2	1	1	0		2	2	3	2	2											2					2	1
	365	BLYP534	7	1	1952	0	2	52	1,64	19,33372992	98	57	100	1	2	2	2	2	1	3	1	2		3	1	2	3																	2	3
	366	VAF838	7	1	1950	3	3	78	1,68	27,63605442	125	75	100	2	1	2	2	2	2	1	1	0		1	5	1	1	1	GVA, MV, APP IPHONE SALUD	2	1	2	2	2	2	2	2	1	1	1	2	2	2	1		2	2	2	2
	367	MPP134	7	1	1948	9	1	90	1,61	34,72088268	140	82	94	2	1	2	2	1	4	0	1	2		2	3	3	3																	2	1
	368	PR169	7	1	1950	8	2	90	1,72	30,42184965	130	70	103	1	1	2	2	2	4	4	1	1		3	4	3	2	2											2					2	1
	369	RGM364	7	1	1936	9	1	77	1,62	29,34003963	130	75	140	1	1	2	2	2	3	0	1	2		1	3	3	3																	2	1
	370	PFG439	2	2	1942	10	2	62	1,51	27,19178983	106	67		2	1	2	1	2	2	0	1	1		3	2	2	3																	2	3
	371	CJS391	2	2	1942	12	2	66	1,56	27,12031558	120	79		2	1	2	2	2	2	0	1	2		2	3	2	3																	2	3
	372	ISS206	2	2	1945	4	1	62	1,52	26,83518006	152	85	95	2	1	2	1	2	2	0	1	1		2	3	2	3																	2	3
	373	MRR800	2	1	1966	3	1	73	1,68	25,86451247	136	98	130	1	2	2	1	2	2	2	1	2		3	5	3	1	2											2					1		2	2	1	1
	374	PGB109	2	1	1949	4	1	88	1,69	30,8112461	123	78		2	1	2	1	2	2	0	1	2		2	4	2	3																	2	3
	375	MCCM958	4	2	1949	5	2	70	1,62	26,6727633	140	90		2	1	2	1	2	0	0	1	0		3	4	3	1	2											2					1		2	2	2	1
	376	MAP093	4	2	1947	8	1	65	1,6	25,390625	133	80	101	1	1	2	2	2	2	0	1	3		5	2	2	3																	2	3
	377	MEPB057	4	2	1969	9	3	68	1,65	24,97704316	121	81		2	1	2	2	2	5	0	1	2		2	4	1	1	1	GVA, MV	1	2	2	2	2	2	2	2	1	1	2	2	2	1	1		2	1	1	1
	378	VMM671	4	2	1940	8	2	70	1,6	27,34375	134	85	89	1	1	2	2	2	0	0	1	1		3	2	2	3																	2	3
	379	JSS955	4	1	1941	3	3	77	1,7	26,64359862	150	90		2	1	2	1	2	0	0	1	1		2	2	2	3																	2	3
	380	MRSP336	4	2	1954	3	2	80	1,67	28,68514468	142	79		2	1	2	2	2	5	0	1	2		3	2	2	2	2											2					2	3
	381	MBC124	7	2	1928	7	1	63	1,65	23,14049587	120	60	138	1	1	2	2	2	2	4	3	3		3	1	2	3																	2	3
	382	JDR595	7	1	1960	10	2	78	1,65	28,65013774	122	78	142	1	1	2	2	2	5	5	1	3		3	4	1	1	1	GVA, CORONA, IPHONE	2	2	2	2	1	2	2	2	2	1	1	2	2	2	1		2	1	2	2
	383	JFM217	7	2	1935	6	2	58	1,58	23,23345618	120	62	120	1	1	2	1	2	5	5	1	3		3	4	2	3																	2	1
	384	ACC468	7	1	1953	4	2	93	1,66	33,74945565	120	71	160	1	1	2	1	1	2	0	1	1		2	3	1	1	1	GVA	2	2	2	2	2	2	2	1	1	2					2	1
	385	RMF617	7	2	1941	3	2	74	1,56	30,40762656	136	61	171	1	2	2	2	2	5	3	1	2		2	3	2	3																	2	1
	386	MF052	7	2	1941	10	1	69	1,54	29,09428234	146	65	141	1	1	2	2	2	3	0	3	3		2	4	2	3																	2	1
	387	AMM675	7	1	1947	4	2	87	1,67	31,19509484	130	85		2	1	2	1	2	3	0	1	1		2	3	2	3																	2	1
	388	FG673	7	2	1944	3	2	60	1,52	25,96952909	105	48		2	1	2	1	2	3	0	1	1		2	1	2	3																	2	3
	389	FSS727	6	2	1954	1	2	77	1,66	27,94309769	161	100	110	2	1	2	2	2	0	0	1	0		2	4	2	2	2											2					1		2	1	2	2
	390	IPS974	6	2	1955	3	2	65	1,7	22,49134948	128	81	134	1	2	2	2	2	2	0	1	2		2	4	3	1	2											2					2	1
	391	AMT528	6	1	1953	1	3	58	1,76	18,72417355	113	72	110	2	2	2	1	2	0	0	1	1		4	3	3	2	1	GVA	2	2	2	2	2	2	2	2	1	1	2	2	2	1	1		2	1	1	1
	392	RMCD340	6	2	1975	6	3	92	1,57	37,32402937	116	80	119	2	2	2	1	1	0	0	1	1		2	5	1	1	1	GVA, MV, CORONA	1	2	2	2	2	1	2	2	1	1	2	2	1	1	1		1	1	1	1
	393	JDGS230	6	1	1960	7	3	60	1,8	18,51851852	120	70	154	1	2	2	2	2	0	0	1	3		3	4	1	1	1	MV	1	2	2	2	2	2	2	2	1	2					1		2	2	2	2
	394	APS341	6	2	1994	3	3	51	1,64	18,96192742				2	2	2	1	2	5	0	2	0		3	4	1	1	1	GVA	1	2	2	2	2	2	2	2	1	2					1		2	1	1	1
	395	MSM419	6	2	2003	5	3	72	1,62	27,43484225	132	83	135	1	2	2	2	2	3	0	1	0		3	3	1	1	1	IPHONE, FITNESS APPLE, FREE STYLE	1	2	1	2	1	1	1	2	2	2					1		2	1	1	1
	396	ISF780	6	2	1959	5	2	61	1,62	23,24340802	118	62	96	1	1	2	2	2	2	0	1	0		2	4	1	1	1	MV, GVA	1	2	2	2	2	2	1	1	1	2					1		1	1	1	1
	397	MSF552	6	2	1963	5	3	74	1,5	32,88888889	130	98	110	1	1	2	2	1	3	0	1	2		2	5	1	1	1	GVA	2	2	2	2	2	2	2	2	1	2					1		2	1	1	1
	398	MRRM006	6	2	1962	5	2	86	1,62	32,76939491	131	85	189	1	2	2	2	2	1	0	1	2		3	3	2	1	2											2					1		2	2	2	1
	399	VOB916	6	1	1961	4	2	80	1,65	29,38475666	123	81	122	1	1	2	1	2	0	0	1	2		2	2	3	2	2											2					1		1	1	1	1
	400	MI967	6	1	1964	1	2	91	1,7	31,48788927	154	60	116	2	1	2	2	2	0	0	1	1		2	4	3	1	2											2					1		2	1	2	1
	401	JBCR952	6	1	1959	4	2	85	1,72	28,73174689	160	88	208	1	1	2	1	2	5	0	1	3		3	5	2	3																	1		2	1	2	2
	402	JCA157	6	1	1972	18	1	68	1,59	26,89767019	128	84	167	1	1	2	2	2	2	0	1	3		2	5	1	1	1	GVA	1	2	2	2	2	2	2	2	1	2					2	1
	403	ABM365	6	1	1949	4	2	90	1,7	31,14186851	90	66	154	1	2	2	2	2	3	4	1	3		2	4	2	3																	2	1
	404	FTS229	6	2	1957	5	3	73	1,52	31,59626039	112	70	110	1	2	2	2	2	2	0	1	2		2	5	3	1	2	GVA	1	2	2	2	2	2	2	2	1	2					2	1
	405	MII460	2	2	1943	5	2	67	1,5	29,77777778	146	93		2	1	2	1	2	2	0	1	2		3	3	1	1	2											2					1		2	1	2	1
	406	RCF266	8	2	1938	10	2	103	1,44	49,6720679	146	66	117	1	1	2	1	1	3	0	1	2		5	2	2	3																	1		2	1	2	1
	407	AEM331	8	2	1943	1	2	44	1,43	21,51694459	134	84	114	2	1	2	2	2	1	2	1	1		2	2	3	2	2											2					2	3
	408	PRV051	8	2	1970	2	3	60	1,56	24,65483235	116	77	90	2	2	2	1	2	0	0	1	1		3	4	1	1	1	CORONA	2	1	2	2	2	2	2	2	2	1	1	2	1	2	1		1	1	1	1
	409	FMS474	8	1	1956	9	2	56	1,62	21,33821064	102	56	273	1	1	2	1	2	0	0	1	1		4	2	1	2	1	FREE STYLE	1	2	2	2	1	2	2	2	2	2					1		2	1	1	1
	410	JVGB561	8	2	1953	7	2	85	1,58	34,0490306	126	82	100	2	1	2	1	1	2	0	1	2		3	3	3	1	2											2					2	1
	411	JAGM671	8	1	1965	7	3	84	1,83	25,08286303	141	90	85	1	1	2	2	2	0	0	1	2		2	5	1	1	1	GVA, MEDICAMENTOS, CORONA	2	2	2	2	2	2	2	1	1	1	1	2	2	2	1		2	1	2	1
	412	JRBM455	8	1	1952	5	2	78	1,7	26,98961938	138	80	92	1	2	2	2	2	5	5	1	0		3	2	3	3																	1		2	1	2	2
	413	SLMN593	8	2	1959	6	3	56	1,67	20,07960128	135	80	111	2	1	2	1	2	2	1	1	0		2	4	1	1	1	GVA, CORONAV	2	1	2	2	2	2	2	2	1	1	2	2	1	2	1		2	1	1	1
	414	VCF725	8	1	1951	18	1	85	1,7	29,41176471	111	72	128	1	1	2	2	2	5	5	2	3		3	3	2	2	2											2					2	1
	415	FSR916	8	1	1937	7	1	68	1,72	22,98539751	130	80	160	1	2	2	2	2	0	2	1	3		2	5	2	3																	1		2	1	2	1
	416	AEM389	8	1	1960	10	2	71	1,69	24,85907356	138	78	130	1	1	2	2	2	5	5	1	2		3	4	2	2	2											2					1		2	1	2	1
	417	MP446	8	2	1937	1	2	75	1,49	33,78226206	141	78	91	2	2	2	1	1	0	0	1	2		1	2	2	3																	1		2	2	2	1
	418	JRPP955	8	1	1947	9	3	83	1,74	27,41445369	131	77	120	1	1	2	1	2	0	2	1	2		2	5	1	1	1	GVA	2	2	2	2	2	2	2	1	1	2					1		1	1	1	1
	419	JFF847	8	2	1949	5	2	51	1,52	22,07409972	144	80	83	2	1	2	2	2	2	1	2	1		3	5	3	1	1	GVA, CORONA	2	2	2	2	2	2	2	2	1	1	2	2	1	2	1		2	1	2	1
	420	RGD759	10	2	1956	7	2	87	1,65	31,95592287	142	70	132	1	2	2	1	2	5	1	1	2		2	5	1	1	1	GVA, MV	2	2	2	2	2	2	2	1	1	2					1		2	1	1	1
	421	MFB651	10	2	1946	8	2	73	1,56	29,99671269	142	78	97	1	1	2	2	2	3	1	1	3		2	5	1	1	1	GVA, CORONA	2	2	2	2	2	2	2	1	1	1	1	2	2	2	1		2	1	2	2
	422	MMP091	10	1	1955	10	1	80	1,71	27,35884546	140	70	110	1	2	2	1	2	2	1	1	3		3	4	3	1	1	GVA, CORONA	2	2	2	2	2	2	2	1	1	1	2	2	1	2	1		1	1	2	1
	423	AZM064	10	1	1955	8	2	86	1,61	33,17773234	140	82	109	1	1	2	1	1	2	0	1	2		1	5	1	1	2											2					1		2	1	2	1
	424	RMP473	10	1	1949	7	2	65	1,67	23,30668005	143	88	180	1	2	2	2	2	2	1	1	3		1	4	1	1	1	MV	2	2	2	2	2	2	2	2	1	2					1		2	1	2	2
	425	MCPP065	10	2	1955	12	3	84	1,61	32,40615717	126	95	84	1	2	2	1	1	5	3	1	3		5	4	3	3																	1		2	1	1	1
	426	MJB552	2	1	1938	6	2	80	1,671	28,65082205	116	52	95	2	1	2	1	2	2	3	1	1		2	2	3	3																	3	1
	427	EFN579	2	2	1947	12	1	65	1,53	27,76709812	137	81	135	1	1	2	2	2	2	2	1	3		2	5	2	3																	1		1	1	1	1
	428	MTA238	2	1	1953	3	1	87	1,65	31,95592287	113	75	129	2	1	2	2	1	2	0	1	2		2	5	2	1	2											2					2	3
	429	SCJ143	2	1	1951	5	2	59	1,65	21,67125803	122	62	132	1	1	2	1	2	2	0	1	2		2	3	2	3																	2	3
	430	JMGA508	2	1	1949	5	2	81	1,68	28,69897959	146	83	111	1	1	2	1	2	2	0	1	2		2		5	3	2	2										2					2	3
	431	VFM088	2	1	1968	5	2	146	1,78	46,0800404	148	79	107	1	1	2	1	1	2	0	1	3		3	5	1	1	1	GVA	2	2	2	2	2	2	2	1	1	2					1		2	2	2	1
	432	MSR385	7	2	1949	4	1	49	1,4	25	145	95	89	2	2	2	1	2	4	0	1	2		2	1	2	3																	2	1
	433	AFM843	7	1	1968	4	2	82	1,77	26,17383255	128	78	134	1	2	2	2	2	3	1	1	2		3	5	3	1	1	GVA	2	2	2	2	2	2	2	2	1	2					1		1	1	1	1
	434	TTA755	7	2	1931	6	1	56	1,57	22,7189744	138	85	104	2	1	2	1	2	2	4	1	3		3	1	2	3																	2	3
	435	ARL555	7	2	1979	3	2	63	1,66	22,86253448	100	69	98	1	2	2	2	2	5	0	1	3		3	5	3	1	1	FREE STYLE	1	2	2	2	1	2	2	2	2	2					1		1	2	2	2
	436	AFC308	7	2	1948	12	2	68	1,5	30,22222222	122	76	100	1	1	2	2	2	2	0	1	2		2	3	2	3																	2	1
	437	JFM152	7	1	1944	6	2	80	1,57	32,45567772	140	80	107	2	1	2	2	1	2	0	1	0		2	3	2	3																	2	1
	438	FO308	7	1	1948	4	1	70	1,5	31,11111111	140	70	101	1	1	2	2	2	2	4	1	2		2	3	2	3																	2	1
	439	MROB612	1	2	1958	7	3	67	1,68	23,73866213	110	65		2	2	2	1	2	0	2	1	3		2	5	1	1	1	GVA, MV	1	2	2	2	2	2	2	1	1	2					1		1	1	1	1
	440	AMM611	1	1	1950	1	2	69	1,68	24,44727891	117	71		2	1	2	1	2	1	0	1	1		2	5	1	1	1	GVA, APP DEPORTIVA	1	2	1	2	2	2	2	2	1	2					1		2	1	2	1
	441	JOB711	2	2	1966	4	3	75	1,68	26,57312925	125	75		2	1	2	2	2	0	0	1	0		1	5	1	1	1	GVA, MV	1	2	2	2	2	2	2	1	1	2					1		2	2	2	1
	442	JES710	2	1	1959	4	3	85	1,7	29,41176471	140	85	110	1	1	2	1	2	0	0	1	3		2	5	3	2	2											2					2	3
	443	JOP361	2	1	1925	5	1	80	1,86	23,12406059	120	80		2	1	2	1	2	0	5	1	3		4	1	2	3																	2	3
	444	JHFM788	10	1	1956	3	3	70	1,7	24,22145329	121	80	109	1	2	2	2	2	1	0	1	0		2	5	1	1	1	FREE STYLE	1	2	2	2	1	2	2	2	2	2					1		2	2	2	1
	445	VJIM921	10	1	1958	7	2	88	1,68	31,17913832	114	75	95	2	1	2	2	2	2	0	1	2		2	5	2	1	1	GVA MS	1	2	2	2	2	2	2	1	1	2					1		2	1	1	2
	446	VML576	4	1	1962	10	3	72	1,84	21,26654064	140	70	122	1	2	2	2	2	2	1	3	3		4	5	1	1	1	GVA	1	2	2	2	1	2	2	2	1	2					1		2	1	2	1
	447	xxx401	2	1	1936	7	2	75	1,66	27,21730295	110	60	150	1	1	2	2	2	3	2	1	3		3	2	2	3																	2	1
	448	XXX062	2	1	1940	7	2	78	1,68	27,63605442	129	69	138	1	1	2	2	2	3	2	1	2		3	1	2	3																	2	1
	449	MCRB293	2	2	1956	4	2	79	1,58	31,64556962	134	70	160	1	1	2	1	1	2	0	1	1		2	5	2	2	2											2					2	3
	450	AGSO944	2	2	1963	5	2	61	1,61	23,53304271	134	79	119	1	1	2	1	2	3	1	1	2		2	3	3	1	2											2					2	3
	451	POB810	6	1	1956	3	1	84	1,67	30,11940191	145	81	115	1	1	2	2	2	2	0	1	0		1	3	3	2	2											2					2	1
	452	JPC191	6	1	1959	5	1	77	1,65	28,28282828	132	75	100	2	1	2	2	2	2	0	1	0		2	2	2	3																	2	1
	453	DMG471	6	2	1942	5	1	54	1,47	24,98958767	116	65	101	1	2	2	2	2	1	0	1	0		3	2	2	3	2											2					2	2
	454	JCM473	6	1	1938	8	1	82	1,53	35,02926225	139	76	116	1	2	2	2	1	1	0	1	3		2	2	2	3																	2	2
	455	RPP422	6	1	1963	4	1	100	1,78	31,56167151	123	89	117	1	1	2	2	2	2	0	1	0		4	5	1	1	1	GLUCO, VERIFIT	1	1	1	2	1	2	2	2	2	1	2	2	1	2	1		2	1	1	1
	456	SMH632	2	2	1943	7	2	84	1,69	29,41073492	137	68	157	1	1	2	2	2	2	1	1	2		2	4	1	1	1	GVA	2	1	1	1	1	1	1	2	2	2					1		1	2	1	2
	457	JABG107	2	1	1952	3	2	95	1,7	32,87197232	140	90	140	1	1	2	2	2	3	0	1	2		2	4	3	1	1	GVA, DEPORT	1	2	1	2	2	2	2	2	1	2					2	1
	458	GLR994	2	2	1952	8	2	85	1,55	35,3798127	125	65	103	1	1	2	2	2	3	3	1	3		3	4	2	2	2											2					2	1
	459	LBP791	2	1	1935	4	1	83	1,7	28,71972318	135	80	135	1	2	2	1	2	2	2	1	0		2	3	2	3																	2	3
	460	LVR040	5	1	1960	5	3	134	1,65	49,2194674	137	73	138	1	1	2	1	1	3	0	1	3		2	5	3	1	1	GVA	1	2	2	2	2	2	2	2	1	1	2	2	2	1	1		2	1	2	2
	461	MJMT763	5	2	1964	10	2	67	1,63	25,21735858	130	76	304	1	2	2	2	2	1	0	1	2		1	5	3	1	2											2					2	1
	462	JBM587	5	1	1957	6	3	86	1,64	31,97501487	150	80	126	1	1	2	2	2	2	0	1	3		2	2	2	2	2											2					2	1
	463	MBB667	5	2	1943	6	2	71	1,55	29,55254943	132	90	94	2	1	2	2	2	1	0	1	1		3	2	2	3																	2	1
	464	JVV117	5	1	1971	8	3	75	1,78	23,67125363	135	73	108	1	1	2	2	2	3	2	1	2		4	4	2	2	2											2					2	1
	465	TC383	5	1	1966	4	3	84	1,86	24,28026361	146	93	114	1	2	2	1	2	2	1	1	2		2	5	1	1	1	GVA, IPHONE	1	2	1	2	1	1	1	2	1	2					1		2	2	1	1
	466	SM295	5	2	1952	5	3	60	1,55	24,97398543	114	73	250	1	2	2	2	2	3	1	2	2		3	3	2	2	2											2					1		2	1	2	2
	467	JFG473	10	1	1948	7	1	111	1,8	34,25925926	135	87	130	1	1	2	2	2	1	0	1	0		3	3	2	3																	1		2	2	2	1
	468	MPP986	11	2	1933	7	1	50	1,55	20,81165453	100	57	74	2	2	2	1	2	0	0	1	2		2	2	2	3																	2	3
	469	JAR209	11	2	1934	6	1	55	1,54	23,19109462	139	84	84	1	1	2	2	2	2	0	1	1		2	2	2	3																	2	3
	470	AMS253	11	1	1969	8	2	74	1,7	25,60553633	120	75	80	2	2	2	1	2	0	0	1	2		3	1	2	3																	2	3
	471	SFM090	11	2	1945	4	2	71	1,55	29,55254943	133	62	90	2	1	2	1	2	0	0	1	2		2	2	2	3																	2	1
	472	JBG212	11	1	1949	5	2	78	1,7	26,98961938	148	80	125	1	1	2	2	2	2	2	1	2		2	5	1	1	1	GVA	1	2	2	2	2	2	2	2	1	2					2	1
	473	VSF294	11	1	1942	11	2	70	1,75	22,85714286	120	80	240	1	2	2	2	2	3	2	1	1		3	4	3	2	1	GVA, APP CORONAVIRUS	2	1	2	2	1	2	2	2	1	1	2	2	1	2	1		2	2	2	1
	474	AMV222	11	2	1955	10	1	56	1,51	24,5603263	140	80	122	1	2	2	1	2	2	2	1	3		2	3	1	2	2											2					1		2	2	2	1
	475	PMS001	11	1	1948	6	1	69	1,7	23,87543253	140	80	121	1	1	2	1	2	2	2	1	3		2	5	1	1	1	GVA, APP CORONAVIRUS	1	2	2	2	2	2	2	2	1	1	2	2	2	1	1		2	2	2	1
	476	MCC890	11	2	1945	8	2			#¡DIV/0!				1	2	2	1	2			1	0		3	2	3	3																	2	3
	477	AGD860	11	2	1953	4	3	63	1,55	26,2226847	139	85	155	1	1	2	1	2	3	3	1	3		2	2	3	3																	2	1
	478	VAM868	11	2	1946	7	1	58	1,73	19,37919743	143	83	130	1	2	2	1	2	2	2	1	3		2	5	1	1	2											2					2	1
	479	AMV228	11	2	1953	8	2	56	1,51	24,5603263	140	81		1	2	2	1	2	2	1	1	2		2	4	1	2	1	GVA	1	2	2	2	2	2	2	2	1	2					1		2	2	2	1
	480	MFCG032	11	2	1946	13	2	65	1,53	27,76709812	140	90	260	1	1	2	2	2	1	2	1	2		3	2	3	3																	2	3
	481	AVS725	11	1	1960	2	2	82	1,72	27,71768524	142	83	171	1	1	2	1	2	2	2	1	0		1	3	2	1	2											2					2	1
	482	TMS516	11	2	1962	5	2	68	1,58	27,23922448	125	73	110	2	1	2	2	2	2	1	1	1		3	2	2	2	2											2					1		2	1	1	1
	483	MAMV728	11	2	1962	1	2	79	1,54	33,310845	110	60	90	2	2	2	1	2	0	0	1	1		2	4	2	2	2											2					2	1
	484	CPVB859	11	1	1957	8	2	75	1,66	27,21730295	140	88	149	1	1	2	1	2	1	1	1	2		2	3	3	1	2											2					1		2	1	2	2
	485	CPS697	11	2	1941	10	1	83	1,63	31,23941436	143	79	102	2	1	1	1	2	5	0	1	0		4	3	2	3																	2	3
	486	FCM874	11	1	1948	3	3			#¡DIV/0!	130	84	96	2	1	2	2	2	0	0	1	0		3	2	1	1	1	GVA	2	2	2	2	2	2	2	2	1	2					2	1
	487	JALR828	11	1	1941	10	3	72	1,71	24,62296091	116	57	122	1	1	2	1	2	3	2	1	2		2	2	2	3																	2	3
	488	JSC409	11	1	1951	7	2	63	1,64	23,42355741	138	85	103	1	1	2	2	2	2	1	1	2		2	3	2	1	1	FREESTYLE	2	2	2	2	1	2	2	2	2	2					1		2	1	2	2
	489	CSP440	11	2	1967	7	3	95	1,67	34,06360931	110	78	102	1	2	2	2	1	0	0	1	3		3	3	1	1	1	GVA, APP CORONAVIRUS	1	1	2	2	2	2	2	2	1	1	2	2	2	1	1		1	1	1	1
	490	CMP715	11	2	1941	3	2	80	1,65	29,38475666	130	80	105	2	2	2	1	2	0	0	1	1		2	4	2	2	2											2					2	1
	491	VAE124	11	1	1954	4	2	98	1,74	32,36887303	150	90	110	2	1	2	1	2	0	0	1	0		5	5	2	2	2											2					2	3
	492	CPM651	11	1	1944	9	1	79	1,72	26,70362358	108	68	113	1	2	1	2	2	0	5	3	3		3	3	1	3																	2	3
	493	RES717	11	2	1946	2	2	68	1,65	24,97704316	120	80	85	2	2	2	2	1	0	0	1	1		2	2	3	1	2											2					2	2
	494	FVB716	11	1	1940	5	2	75	1,7	25,95155709	140	95	93	2	1	2	1	2	0	0	1	1		3	4	2	3																	2	3
	495	PPD014	11	1	1943	8	2	96	1,65	35,26170799	120	71	95	2	1	1	2	1	2	0	1	2		3	2	2	3																	2	3
	496	VPP001	11	1	1933	10	1	66	1,49	29,72839061	121	81	99	1	1	1	1	2	2	0	2	3		4	1	2	3																	2	3
	497	JALM991	11	1	1939	9	1	96	1,62	36,57978967	143	95	131	1	1	2	1	1	3	0	1	3		3	1	2	3																	2	3
	498	RRA212	11	2	1946	6	2	60	1,51	26,31463532	127	77	101	2	1	2	2	2	1	0	2	2		2	5	3	2	2											2					2	3
	499	RAR878	11	2	1961	5	3	71	1,69	24,85907356	133	61	122	1	2	2	2	2	2	2	1	2		2	5	1	1	1	FREESTYLE, APP DEPORTIVA, GVA, MV	2	2	1	2	1	2	2	1	1	2					1		1	1	1	1
	500	AAE300	11	1	1966	2	3	133	1,69	46,56699695	143	91	144	1	1	1	1	1	3	1	1	2		4	4	1	1	1	GVA, MV	2	2	2	2	2	2	2	1	1	2					1		2	1	1	1
	501	JMSS497	11	2	1979	6	3	51	1,521	22,04508349	112	69	78	1	2	2	1	2	1	1	1	3		3	5	1	1	1	FREESTYLE, GVA	1	2	2	2	1	2	2	2	1	2					1		2	1	1	1
	502	SW093	11	1	1959	4	3	77	1,68	27,28174603	138	82	111	1	2	2	1	2	3	0	1	2		3	3	3	1	1	GVA, MV	2	2	2	2	2	2	2	2	1	2					1		2	1	2	1
	503	GJ139	1	1	1929	6	2	71	1,69	24,85907356	120	69	105	1	1	2	2	2	1	4	1	3		3	1	2	3																	1	3
	504	HJ138	1	2	1934	6	2	53	1,65	19,46740129	112	70		2	1	2	2	2	2	4	3	3		4	1	2	3																	1	3
	505	NT630	1	1	1953	6	2	68	1,7	23,52941176	126	80	107	1	1	2	2	2	2	0	2	2		3	5	1	1	2											2					2	1
	506	RIC707	1	1	1971	5	2	85	1,78	26,82742078	130	87		2	1	2	1	2	1	0	1	1		4	5	1	1	2											2					2	1
	507	MII604	2	2	1943	10	1	67	1,5	29,77777778	125	90	106	2	1	2	2	2	2	0	1	2		3	4	2	3																	2	3
	508	GL848	2	2	1952	8	3	62	1,69	21,70792339	115	72	110	1	2	2	1	2	2	2	1	3		2	5	1	1	1	GVA, MV	1	2	2	2	2	2	2	1	1	2					1		2	1	2	1
	509	MMP844	2	2	1929	7	1	61	1,6	23,828125	99	66	137	1	1	2	1	2	2	4	1	3		3	1	2	3																	2	3
	510	GR944	2	2	1952	15	3	89	1,55	37,04474506	135	68	101	1	1	2	2	1	3	0	1	0		5	1	1	1	1	GVA	1	2	2	2	2	2	2	2	1	2					1		1	1	2	1
	511	BTPH817	2	1	1945	6	2	86	1,89	24,07547381	169	89	176	1	1	2	1	2	1	0	1	1		2	3	2	3																	2	3
	512	JJFC703	2	1	1952	12	1	76	1,71	25,99090318	132	74	111	1	2	2	1	2	2	0	1	2		2	2	2	3																	2	3
	513	SF248	2	1	1960	4	2	81	1,68	28,69897959	143	81	139	1	1	2	2	2	2	0	1	2		1	5	3	2	2											2					2	3
	514	PBG305	2	2	1960	2	2	69	1,48	31,50109569	119	74	104	2	1	2	1	2	2	0	1	2		1	4	1	1	2											2					2	1
	515	MCJ145	2	1	1945	2	1	57	1,68	20,19557823	136	78	129	1	1	2	2	2	2	0	1	1		2	5	2	3																	2	3
	516	JRR542	2	1	1962	1	2	109	1,68	38,61961451	140	71	102	2	2	2	1	1	2	0	1	1		2	5	1	1	1	GVA	2	2	2	2	2	2	2	1	1	2					1	1	2	2	1	1
	517	PBI647	2	2	1936	11	1	45,5	1,44	21,94251543	144	70	87	2	1	2	2	2	2	0	1	3		2	1	2	3																	2	3
	518	GNE981	2	1	1933	5	3	78,5	1,74	25,92812789	130	76	163	1	1	1	1	2	2	0	1	2		1	5	3	1	2											2					2	3
	519	JTR743	2	2	1935	12	1	52	1,4	26,53061224	143	77	185	1	1	2	2	2	2	0	1	3		3	1	2	3																	2	3
	520	FSC543	2	2	1944	8	1	71,5	1,65	26,26262626	124	74		2	1	2	2	2	1	0	1	2		2	3	3	3																	2	3
	521	JLB622	2	2	1940	9	1	69	1,63	25,97011555	122	62		2	1	2	2	2	1	0	1	2		3	4	3	3																	2	3
	522	MFS474	2	1	1961	6	2	151	1,9	41,82825485	136	86	203	1	1	2	2	1	3	0	1	3		3	5	1	1	1	GVA	1	2	2	2	2	2	2	1	1	2					1		2	2	1	1
	523	CIA966	2	2	1971	2	2	69	1,5	30,66666667	123	83		1	1	2	1	2	2	0	1	1		2	5	3	2	2											2					2	1
	524									#¡DIV/0!
	525									#¡DIV/0!
	526									#¡DIV/0!
	527									#¡DIV/0!
	528									#¡DIV/0!
	529									#¡DIV/0!
	530									#¡DIV/0!
	531									#¡DIV/0!
	532									#¡DIV/0!
	533									#¡DIV/0!
	534									#¡DIV/0!
	535									#¡DIV/0!
	536									#¡DIV/0!
	537									#¡DIV/0!
	538									#¡DIV/0!
	539									#¡DIV/0!
	540									#¡DIV/0!
	541									#¡DIV/0!
	542									#¡DIV/0!
	543									#¡DIV/0!
	544									#¡DIV/0!
	545									#¡DIV/0!
	546									#¡DIV/0!
	547									#¡DIV/0!
	548									#¡DIV/0!
	549									#¡DIV/0!
	550									#¡DIV/0!
	551									#¡DIV/0!
	552									#¡DIV/0!
	553									#¡DIV/0!
	554									#¡DIV/0!
	555									#¡DIV/0!
	556									#¡DIV/0!
	557									#¡DIV/0!
	558									#¡DIV/0!
	559									#¡DIV/0!
	560									#¡DIV/0!
	561									#¡DIV/0!
	562									#¡DIV/0!
	563									#¡DIV/0!
	564									#¡DIV/0!
	565									#¡DIV/0!
	566									#¡DIV/0!
	567									#¡DIV/0!
	568									#¡DIV/0!
	569									#¡DIV/0!
	570									#¡DIV/0!
	571									#¡DIV/0!
	572									#¡DIV/0!
	573									#¡DIV/0!
	574									#¡DIV/0!
	575									#¡DIV/0!
	576									#¡DIV/0!
	577									#¡DIV/0!
	578									#¡DIV/0!
	579									#¡DIV/0!
	580									#¡DIV/0!
	581									#¡DIV/0!
	582									#¡DIV/0!
	583									#¡DIV/0!
	584									#¡DIV/0!
	585									#¡DIV/0!
	586									#¡DIV/0!
	587									#¡DIV/0!
	588									#¡DIV/0!
	589									#¡DIV/0!
	590									#¡DIV/0!
	591									#¡DIV/0!
	592									#¡DIV/0!
	593									#¡DIV/0!
	594									#¡DIV/0!
	595									#¡DIV/0!
	596									#¡DIV/0!
	597									#¡DIV/0!
	598									#¡DIV/0!
	599									#¡DIV/0!
	600									#¡DIV/0!
	601									#¡DIV/0!
	602									#¡DIV/0!
	603									#¡DIV/0!
	604									#¡DIV/0!
	605									#¡DIV/0!
	606									#¡DIV/0!
	607									#¡DIV/0!
	608									#¡DIV/0!
	609									#¡DIV/0!
	610									#¡DIV/0!
	611									#¡DIV/0!
	612									#¡DIV/0!
	613									#¡DIV/0!
	614									#¡DIV/0!
	615									#¡DIV/0!
	616									#¡DIV/0!
	617									#¡DIV/0!
	618									#¡DIV/0!
	619									#¡DIV/0!
	620									#¡DIV/0!
	621									#¡DIV/0!
	622									#¡DIV/0!
	623									#¡DIV/0!
	624									#¡DIV/0!
	625									#¡DIV/0!
	626									#¡DIV/0!
	627									#¡DIV/0!
	628									#¡DIV/0!
	629									#¡DIV/0!
	630									#¡DIV/0!
	631									#¡DIV/0!
	632									#¡DIV/0!
	633									#¡DIV/0!
	634									#¡DIV/0!
	635									#¡DIV/0!
	636									#¡DIV/0!
	637									#¡DIV/0!
	638									#¡DIV/0!
	639									#¡DIV/0!
	640									#¡DIV/0!
	641									#¡DIV/0!
	642									#¡DIV/0!
	643									#¡DIV/0!
	644									#¡DIV/0!
	645									#¡DIV/0!
	646									#¡DIV/0!
	647									#¡DIV/0!
	648									#¡DIV/0!
	649									#¡DIV/0!
	650									#¡DIV/0!
	651									#¡DIV/0!
	652									#¡DIV/0!
	653									#¡DIV/0!
	654									#¡DIV/0!
	655									#¡DIV/0!
	656									#¡DIV/0!
	657									#¡DIV/0!
	658									#¡DIV/0!
	659									#¡DIV/0!
	660									#¡DIV/0!
[truncated: 3 more columns]
